# Supplementary material for: Mongolian Almond (Prunus mongolica Maxim): The Morpho-Physiological, Biochemical and Transcriptomic Response to Drought Stress
Source: PLoS One. 2015 Apr 20;10(4):e0124442. doi: 10.1371/journal.pone.0124442 (PMC4404049; doi:10.1371/journal.pone.0124442)
Supplement: S2 Table — (XLSX) [file pone.0124442.s005.xlsx]

## Sheet: Sheet1
Class Defination	Number of This Class	Percent of This Class(%)
General function prediction only	3357	15.8529
Translation, ribosomal structure and biogenesis	2379	11.2344
Posttranslational modification, protein turnover, chaperones	1696	8.00907
Carbohydrate transport and metabolism	1297	6.12486
Amino acid transport and metabolism	1106	5.22289
Energy production and conversion	1086	5.12845
Replication, recombination and repair	876	4.13676
Lipid transport and metabolism	750	3.54175
Transcription	699	3.30091
Function unknown/uncharacterized	3633	17.1562
Inorganic ion transport and metabolism	640	3.02229
Signal transduction mechanisms	570	2.69173
Cell wall/membrane/envelope biogenesis	511	2.41311
Coenzyme transport and metabolism	468	2.21005
Secondary metabolites biosynthesis, transport and catabolism	440	2.07782
Nucleotide transport and metabolism	359	1.69532
Intracellular trafficking, secretion, and vesicular transport	276	1.30336
Cytoskeleton	272	1.28447
Defense mechanisms	249	1.17586
Cell cycle control, cell division, chromosome partitioning	175	0.826407
Chromatin structure and dynamics	167	0.788629
Cell motility	89	0.420287
RNA processing and modification	80	0.377786
Nuclear structure	1	0.00472233
