# Supplementary material for: Mongolian Almond (Prunus mongolica Maxim): The Morpho-Physiological, Biochemical and Transcriptomic Response to Drought Stress
Source: PLoS One. 2015 Apr 20;10(4):e0124442. doi: 10.1371/journal.pone.0124442 (PMC4404049; doi:10.1371/journal.pone.0124442)
Supplement: S3 Table — (XLSX) [file pone.0124442.s006.xlsx]

## Sheet: 说明
表头说明如下：
Gene name		Unigene名称
COG	Portein in COG	COG数据库蛋白质ID号
	E-value	E值
	Organism	物种拉丁名的缩写
	Function code	功能代号
	COG id	COG数据库ID号
	COG class defination	COG数据库分类信息描述
	Functional categories(Fist Level)	COG第一层次分类
	Functional categories(Second Level)	COG第二层次分类

## Sheet: BT_COG_Class
Gene name	Portein name in COG	Blast E-value	Organism	Function code	COG id	COG class defination	Functional categories(Fist Level)	Functional categories(Second Level)
comp100065_c0_seq1	XF0673	7e-46	Xfa	IQ	COG0304	3-oxoacyl-(acyl-carrier-protein) synthase	METABOLISM	Lipid transport and metabolism
comp1000744_c0_seq1	NMB0830	3e-33	Nme	R	COG3943	Virulence protein	POORLY CHARACTERIZED	General function prediction only
comp1001478_c0_seq1	YLR185w	8e-18	Sce	J	COG2126	Ribosomal protein L37E	INFORMATION STORAGE AND PROCESSING	Translation, ribosomal structure and biogenesis
comp10017_c0_seq1	PA4595	2e-31	Pae	R	COG0488	ATPase components of ABC transporters with duplicated ATPase domains	POORLY CHARACTERIZED	General function prediction only
comp1002551_c0_seq1	YOR306c	5e-11	Sce	GEPR	COG0477	Permeases of the major facilitator superfamily	METABOLISM	Carbohydrate transport and metabolism
comp10025_c0_seq1	RSc2930	2e-26	Rso	M	COG1970	Large-conductance mechanosensitive channel	CELLULAR PROCESSES AND SIGNALING	Cell wall/membrane/envelope biogenesis
comp1002935_c0_seq1	YKR057w	5e-15	---	---	---	---	---	---
comp1003572_c0_seq1	CC1183	8e-25	Ccr	R	COG0491	Zn-dependent hydrolases, including glyoxylases	POORLY CHARACTERIZED	General function prediction only
comp100581_c0_seq1	YMR083w	1e-121	Sce	R	COG1064	Zn-dependent alcohol dehydrogenases	POORLY CHARACTERIZED	General function prediction only
comp1005841_c0_seq1	XF1365	1e-38	Xfa	I	COG0688	Phosphatidylserine decarboxylase	METABOLISM	Lipid transport and metabolism
comp1005941_c0_seq1	YDR040c	2e-31	Sce	P	COG0474	Cation transport ATPase	METABOLISM	Inorganic ion transport and metabolism
comp10062_c0_seq1	XF1369	3e-46	Xfa	E	COG0082	Chorismate synthase	METABOLISM	Amino acid transport and metabolism
comp1006688_c0_seq1	SPAC24C9.03	4e-15	Spo	I	COG3407	Mevalonate pyrophosphate decarboxylase	METABOLISM	Lipid transport and metabolism
comp1006879_c0_seq1	RSc1576	2e-12	Rso	TK	COG0317	Guanosine polyphosphate pyrophosphohydrolases/synthetases	CELLULAR PROCESSES AND SIGNALING	Signal transduction mechanisms
comp1008570_c0_seq1	ECU10g0170	2e-15	Ecu	U	COG0552	Signal recognition particle GTPase	CELLULAR PROCESSES AND SIGNALING	Intracellular trafficking, secretion, and vesicular transport
comp10090_c0_seq1	alr0819	9e-23	---	---	---	---	---	---
comp101085_c0_seq1	XF2424	7e-53	Xfa	J	COG0261	Ribosomal protein L21	INFORMATION STORAGE AND PROCESSING	Translation, ribosomal structure and biogenesis
comp1011176_c0_seq1	SPBC15D4.06	1e-20	Spo	R	COG0456	Acetyltransferases	POORLY CHARACTERIZED	General function prediction only
comp1015285_c0_seq1	SPAC8C9.08	1e-39	Spo	J	COG0049	Ribosomal protein S7	INFORMATION STORAGE AND PROCESSING	Translation, ribosomal structure and biogenesis
comp1015951_c0_seq1	SPBC14F5.04c	4e-27	Spo	G	COG0126	3-phosphoglycerate kinase	METABOLISM	Carbohydrate transport and metabolism
comp10176_c0_seq1	XF0229	4e-39	Xfa	H	COG0413	Ketopantoate hydroxymethyltransferase	METABOLISM	Coenzyme transport and metabolism
comp1017969_c0_seq1	STM0353	5e-23	Sty	P	COG2217	Cation transport ATPase	METABOLISM	Inorganic ion transport and metabolism
comp10199_c0_seq1	PA4740	2e-31	Pae	J	COG1185	Polyribonucleotide nucleotidyltransferase (polynucleotide phosphorylase)	INFORMATION STORAGE AND PROCESSING	Translation, ribosomal structure and biogenesis
comp1020666_c0_seq1	YOR063w	2e-36	Sce	J	COG0087	Ribosomal protein L3	INFORMATION STORAGE AND PROCESSING	Translation, ribosomal structure and biogenesis
comp10231_c0_seq1	CC3107	1e-38	Ccr	R	COG2234	Predicted aminopeptidases	POORLY CHARACTERIZED	General function prediction only
comp10231_c1_seq1	CC3107	1e-62	Ccr	R	COG2234	Predicted aminopeptidases	POORLY CHARACTERIZED	General function prediction only
comp1023574_c0_seq1	SPCC576.04	1e-11	Spo	R	COG0670	Integral membrane protein, interacts with FtsH	POORLY CHARACTERIZED	General function prediction only
comp10239_c0_seq1	SPAPJ698.02c	3e-62	Spo	J	COG0052	Ribosomal protein S2	INFORMATION STORAGE AND PROCESSING	Translation, ribosomal structure and biogenesis
comp10240_c0_seq1	SPBC29A3.12	2e-31	Spo	J	COG0522	Ribosomal protein S4 and related proteins	INFORMATION STORAGE AND PROCESSING	Translation, ribosomal structure and biogenesis
comp10240_c1_seq1	YBR189w	3e-21	Sce	J	COG0522	Ribosomal protein S4 and related proteins	INFORMATION STORAGE AND PROCESSING	Translation, ribosomal structure and biogenesis
comp10241_c0_seq1	YML008c	7e-22	Sce	QR	COG0500	SAM-dependent methyltransferases	METABOLISM	Secondary metabolites biosynthesis, transport and catabolism
comp10247_c0_seq1	XF2331	1e-19	Xfa	H	COG0262	Dihydrofolate reductase	METABOLISM	Coenzyme transport and metabolism
comp10247_c1_seq1	XF2331	3e-20	Xfa	H	COG0262	Dihydrofolate reductase	METABOLISM	Coenzyme transport and metabolism
comp10254_c0_seq1	XF0621	2e-14	Xfa	H	COG0351	Hydroxymethylpyrimidine/phosphomethylpyrimidine kinase	METABOLISM	Coenzyme transport and metabolism
comp10262_c0_seq1	XF1405	4e-58	Xfa	R	COG1660	Predicted P-loop-containing kinase	POORLY CHARACTERIZED	General function prediction only
comp10262_c1_seq1	XF1405	2e-33	Xfa	R	COG1660	Predicted P-loop-containing kinase	POORLY CHARACTERIZED	General function prediction only
comp1026441_c0_seq1	CC1334	3e-22	Ccr	C	COG0644	Dehydrogenases (flavoproteins)	METABOLISM	Energy production and conversion
comp10267_c0_seq1	SMa0041	1e-19	Sme	CR	COG0604	NADPH:quinone reductase and related Zn-dependent oxidoreductases	METABOLISM	Energy production and conversion
comp10274_c0_seq1	Cj1402c	1e-12	Cje	G	COG0126	3-phosphoglycerate kinase	METABOLISM	Carbohydrate transport and metabolism
comp10274_c1_seq1	slr0394	1e-16	Syn	G	COG0126	3-phosphoglycerate kinase	METABOLISM	Carbohydrate transport and metabolism
comp10275_c1_seq1	RSp0162	6e-12	Rso	G	COG2730	Endoglucanase	METABOLISM	Carbohydrate transport and metabolism
comp10280_c0_seq1	ML2314	4e-11	Mle	C	COG0554	Glycerol kinase	METABOLISM	Energy production and conversion
comp10281_c0_seq1	YDR471w	5e-29	Sce	J	COG2163	Ribosomal protein L14E/L6E/L27E	INFORMATION STORAGE AND PROCESSING	Translation, ribosomal structure and biogenesis
comp10285_c0_seq1	PA1135	4e-35	Pae	R	COG0693	Putative intracellular protease/amidase	POORLY CHARACTERIZED	General function prediction only
comp10299_c0_seq1	YDR502c	1e-50	Sce	H	COG0192	S-adenosylmethionine synthetase	METABOLISM	Coenzyme transport and metabolism
comp10302_c0_seq1	SPBC16G5.14c	5e-32	Spo	J	COG0092	Ribosomal protein S3	INFORMATION STORAGE AND PROCESSING	Translation, ribosomal structure and biogenesis
comp1031201_c0_seq1	XF2558	9e-27	Xfa	D	COG1196	Chromosome segregation ATPases	CELLULAR PROCESSES AND SIGNALING	Cell cycle control, cell division, chromosome partitioning
comp1032254_c0_seq1	YHR170w	9e-11	Sce	J	COG1499	NMD protein affecting ribosome stability and mRNA decay	INFORMATION STORAGE AND PROCESSING	Translation, ribosomal structure and biogenesis
comp10323_c0_seq1	SMa2115	4e-12	Sme	O	COG0625	Glutathione S-transferase	CELLULAR PROCESSES AND SIGNALING	Posttranslational modification, protein turnover, chaperones
comp103246_c0_seq1	XF2353	8e-60	Xfa	F	COG0005	Purine nucleoside phosphorylase	METABOLISM	Nucleotide transport and metabolism
comp1032606_c0_seq1	YLL045c	1e-22	Sce	J	COG1358	Ribosomal protein HS6-type (S12/L30/L7a)	INFORMATION STORAGE AND PROCESSING	Translation, ribosomal structure and biogenesis
comp10330_c0_seq1	YKR071c	3e-32	Sce	S	COG5636	Uncharacterized conserved protein, contains Zn-ribbon-like motif	POORLY CHARACTERIZED	Function unknown
comp10331_c0_seq1	alr3300	1e-99	---	---	---	---	---	---
comp1034044_c0_seq1	goaG	6e-31	Eco	E	COG0160	4-aminobutyrate aminotransferase and related aminotransferases	METABOLISM	Amino acid transport and metabolism
comp10340_c0_seq1	SPBC3H7.03c	2e-43	Spo	C	COG0567	2-oxoglutarate dehydrogenase complex, dehydrogenase (E1) component, and related enzymes	METABOLISM	Energy production and conversion
comp1034760_c0_seq1	CC1796	2e-45	Ccr	L	COG3666	Transposase and inactivated derivatives	INFORMATION STORAGE AND PROCESSING	Replication, recombination and repair
comp10360_c0_seq1	YEL051w	2e-20	Sce	C	COG1394	Archaeal/vacuolar-type H+-ATPase subunit D	METABOLISM	Energy production and conversion
comp10360_c1_seq1	YEL051w	2e-24	Sce	C	COG1394	Archaeal/vacuolar-type H+-ATPase subunit D	METABOLISM	Energy production and conversion
comp103831_c0_seq1	YPL143w	3e-38	Sce	J	COG2451	Ribosomal protein L35AE/L33A	INFORMATION STORAGE AND PROCESSING	Translation, ribosomal structure and biogenesis
comp10384_c0_seq1	XF0216	1e-16	Xfa	K	COG1846	Transcriptional regulators	INFORMATION STORAGE AND PROCESSING	Transcription
comp103856_c0_seq1	SPAC9G1.03c	2e-51	Spo	J	COG1911	Ribosomal protein L30E	INFORMATION STORAGE AND PROCESSING	Translation, ribosomal structure and biogenesis
comp10385_c0_seq1	YNL223w	3e-26	---	---	---	---	---	---
comp1039294_c0_seq1	RSc3070	2e-16	---	---	---	---	---	---
comp10395_c0_seq1	XF0995	3e-33	Xfa	J	COG0215	Cysteinyl-tRNA synthetase	INFORMATION STORAGE AND PROCESSING	Translation, ribosomal structure and biogenesis
comp10395_c1_seq1	XF0995	4e-25	Xfa	J	COG0215	Cysteinyl-tRNA synthetase	INFORMATION STORAGE AND PROCESSING	Translation, ribosomal structure and biogenesis
comp1040212_c0_seq1	YKL035w	5e-26	Sce	G	COG4284	UDP-glucose pyrophosphorylase	METABOLISM	Carbohydrate transport and metabolism
comp10414_c0_seq1	mll2116	3e-17	Mlo	CR	COG0604	NADPH:quinone reductase and related Zn-dependent oxidoreductases	METABOLISM	Energy production and conversion
comp1041567_c0_seq1	kdpD	3e-28	Eco	T	COG2205	Osmosensitive K+ channel histidine kinase	CELLULAR PROCESSES AND SIGNALING	Signal transduction mechanisms
comp10420_c0_seq1	YPR035w	8e-30	Sce	E	COG0174	Glutamine synthetase	METABOLISM	Amino acid transport and metabolism
comp10420_c1_seq1	YPR035w	5e-35	Sce	E	COG0174	Glutamine synthetase	METABOLISM	Amino acid transport and metabolism
comp10427_c0_seq1	YJL078c_1	2e-30	Sce	S	COG2340	Uncharacterized protein with SCP/PR1 domains	POORLY CHARACTERIZED	Function unknown
comp1043183_c0_seq1	PM0699	2e-28	Pmu	V	COG3587	Restriction endonuclease	CELLULAR PROCESSES AND SIGNALING	Defense mechanisms
comp10432_c1_seq1	SPBC713.11c	1e-20	Spo	S	COG0401	Uncharacterized homolog of Blt101	POORLY CHARACTERIZED	Function unknown
comp10447_c0_seq1	SPAC1782.05	1e-28	Spo	DT	COG5057	Phosphotyrosyl phosphatase activator	CELLULAR PROCESSES AND SIGNALING	Cell cycle control, cell division, chromosome partitioning
comp10456_c0_seq1	slr0214	3e-24	Syn	L	COG0270	Site-specific DNA methylase	INFORMATION STORAGE AND PROCESSING	Replication, recombination and repair
comp1046193_c0_seq1	AGc4955	3e-22	Atu	R	COG0579	Predicted dehydrogenase	POORLY CHARACTERIZED	General function prediction only
comp1046899_c0_seq1	SPAC19G12.06c	5e-21	Spo	B	COG5262	Histone H2A	INFORMATION STORAGE AND PROCESSING	Chromatin structure and dynamics
comp10479_c0_seq1	RSc2862	2e-25	Rso	G	COG1105	Fructose-1-phosphate kinase and related fructose-6-phosphate kinase (PfkB)	METABOLISM	Carbohydrate transport and metabolism
comp10484_c0_seq1	PA3138	3e-30	Pae	L	COG0556	Helicase subunit of the DNA excision repair complex	INFORMATION STORAGE AND PROCESSING	Replication, recombination and repair
comp10485_c0_seq1	SPBC21C3.05	1e-15	Spo	A	COG5246	Splicing factor 3a, subunit 2	INFORMATION STORAGE AND PROCESSING	RNA processing and modification
comp1048_c0_seq1	YPL184c	5e-16	Sce	R	COG0724	RNA-binding proteins (RRM domain)	POORLY CHARACTERIZED	General function prediction only
comp10501_c0_seq1	CT294	3e-34	Ctr	P	COG0605	Superoxide dismutase	METABOLISM	Inorganic ion transport and metabolism
comp1051565_c0_seq1	YHR001w	6e-31	---	---	---	---	---	---
comp10516_c0_seq1	SPAC1F12.02c	3e-28	---	---	---	---	---	---
comp10532_c0_seq1	ML2131	3e-12	Mle	H	COG0259	Pyridoxamine-phosphate oxidase	METABOLISM	Coenzyme transport and metabolism
comp105350_c0_seq1	SPBC839.04	1e-116	Spo	J	COG0090	Ribosomal protein L2	INFORMATION STORAGE AND PROCESSING	Translation, ribosomal structure and biogenesis
comp10536_c0_seq1	PA0573	4e-11	---	---	---	---	---	---
comp10537_c0_seq1	YPO3942	2e-23	Ype	G	COG0296	1,4-alpha-glucan branching enzyme	METABOLISM	Carbohydrate transport and metabolism
comp10537_c1_seq1	RSp0239	4e-24	Rso	G	COG0296	1,4-alpha-glucan branching enzyme	METABOLISM	Carbohydrate transport and metabolism
comp10542_c0_seq1	PA1182	8e-22	Pae	K	COG2207	AraC-type DNA-binding domain-containing proteins	INFORMATION STORAGE AND PROCESSING	Transcription
comp1054726_c0_seq1	XF0472	3e-26	Xfa	R	COG1611	Predicted Rossmann fold nucleotide-binding protein	POORLY CHARACTERIZED	General function prediction only
comp1054758_c0_seq1	YHR193c	6e-12	Sce	K	COG1308	Transcription factor homologous to NACalpha-BTF3	INFORMATION STORAGE AND PROCESSING	Transcription
comp10548_c0_seq1	PA1457	9e-13	Pae	NT	COG3143	Chemotaxis protein	CELLULAR PROCESSES AND SIGNALING	Cell motility
comp10548_c1_seq1	VC2063	2e-22	Vch	NT	COG0643	Chemotaxis protein histidine kinase and related kinases	CELLULAR PROCESSES AND SIGNALING	Cell motility
comp1055516_c0_seq1	sll1342	1e-27	Syn	G	COG0057	Glyceraldehyde-3-phosphate dehydrogenase/erythrose-4-phosphate dehydrogenase	METABOLISM	Carbohydrate transport and metabolism
comp10561_c0_seq1	SPBC24C6.09c	9e-19	Spo	G	COG3957	Phosphoketolase	METABOLISM	Carbohydrate transport and metabolism
comp10564_c0_seq1	PA1080	1e-19	Pae	N	COG1749	Flagellar hook protein FlgE	CELLULAR PROCESSES AND SIGNALING	Cell motility
comp10564_c1_seq1	PA1080	9e-31	Pae	N	COG1749	Flagellar hook protein FlgE	CELLULAR PROCESSES AND SIGNALING	Cell motility
comp10575_c0_seq1	alr1595	2e-19	Nos	K	COG0086	DNA-directed RNA polymerase, beta' subunit/160 kD subunit	INFORMATION STORAGE AND PROCESSING	Transcription
comp10578_c0_seq1	SPAC631.01c	8e-19	---	---	---	---	---	---
comp10578_c1_seq1	SPAC631.01c	5e-26	---	---	---	---	---	---
comp10585_c0_seq1	YGL040c	3e-89	Sce	H	COG0113	Delta-aminolevulinic acid dehydratase	METABOLISM	Coenzyme transport and metabolism
comp10587_c0_seq1	XF2704	4e-82	Xfa	M	COG0793	Periplasmic protease	CELLULAR PROCESSES AND SIGNALING	Cell wall/membrane/envelope biogenesis
comp10591_c0_seq1	VC1122	7e-40	Vch	M	COG2230	Cyclopropane fatty acid synthase and related methyltransferases	CELLULAR PROCESSES AND SIGNALING	Cell wall/membrane/envelope biogenesis
comp106000_c0_seq1	XF1155	1e-152	Xfa	J	COG0090	Ribosomal protein L2	INFORMATION STORAGE AND PROCESSING	Translation, ribosomal structure and biogenesis
comp10605_c0_seq1	RSp0239	7e-79	Rso	G	COG0296	1,4-alpha-glucan branching enzyme	METABOLISM	Carbohydrate transport and metabolism
comp10605_c1_seq1	RSp0239	6e-54	Rso	G	COG0296	1,4-alpha-glucan branching enzyme	METABOLISM	Carbohydrate transport and metabolism
comp10606_c0_seq1	XF2310	1e-49	Xfa	I	COG0558	Phosphatidylglycerophosphate synthase	METABOLISM	Lipid transport and metabolism
comp10615_c0_seq1	SPCC576.08c	3e-45	Spo	J	COG0098	Ribosomal protein S5	INFORMATION STORAGE AND PROCESSING	Translation, ribosomal structure and biogenesis
comp10636_c0_seq1	SPAC11D3.15_2	1e-23	Spo	EQ	COG0146	N-methylhydantoinase B/acetone carboxylase, alpha subunit	METABOLISM	Amino acid transport and metabolism
comp10637_c0_seq1	NMB0495	2e-40	Nme	L	COG5527	Protein involved in initiation of plasmid replication	INFORMATION STORAGE AND PROCESSING	Replication, recombination and repair
comp10658_c0_seq1	SP0397	2e-13	Spn	G	COG0246	Mannitol-1-phosphate/altronate dehydrogenases	METABOLISM	Carbohydrate transport and metabolism
comp1066026_c0_seq1	SPAC4G8.02c	5e-15	Spo	U	COG2443	Preprotein translocase subunit Sss1	CELLULAR PROCESSES AND SIGNALING	Intracellular trafficking, secretion, and vesicular transport
comp10660_c0_seq1	YEL021w	4e-12	Sce	F	COG0284	Orotidine-5'-phosphate decarboxylase	METABOLISM	Nucleotide transport and metabolism
comp10666_c0_seq1	MA2301_1	1e-11	Mac	S	COG4886	Leucine-rich repeat (LRR) protein	POORLY CHARACTERIZED	Function unknown
comp10672_c0_seq1	STM1566	7e-32	Sty	C	COG0281	Malic enzyme	METABOLISM	Energy production and conversion
comp106744_c0_seq1	SPCC962.04	1e-41	Spo	J	COG1358	Ribosomal protein HS6-type (S12/L30/L7a)	INFORMATION STORAGE AND PROCESSING	Translation, ribosomal structure and biogenesis
comp10677_c0_seq1	XF0868_1	2e-33	Xfa	C	COG0508	Pyruvate/2-oxoglutarate dehydrogenase complex, dihydrolipoamide acyltransferase (E2) component, and related enzymes	METABOLISM	Energy production and conversion
comp10700_c0_seq1	YDL185w_1	1e-52	Sce	C	COG1155	Archaeal/vacuolar-type H+-ATPase subunit A	METABOLISM	Energy production and conversion
comp107037_c0_seq1	BH0699	7e-22	Bha	J	COG1670	Acetyltransferases, including N-acetylases of ribosomal proteins	INFORMATION STORAGE AND PROCESSING	Translation, ribosomal structure and biogenesis
comp10704_c0_seq1	SPCC553.11c	2e-25	Spo	K	COG5123	Transcription initiation factor IIA, gamma subunit	INFORMATION STORAGE AND PROCESSING	Transcription
comp1070875_c0_seq1	YPO3497	5e-12	Ype	K	COG0195	Transcription elongation factor	INFORMATION STORAGE AND PROCESSING	Transcription
comp1070_c0_seq1	RSc0538	6e-21	Rso	K	COG1309	Transcriptional regulator	INFORMATION STORAGE AND PROCESSING	Transcription
comp10714_c0_seq1	YPR043w	5e-40	Sce	J	COG1997	Ribosomal protein L37AE/L43A	INFORMATION STORAGE AND PROCESSING	Translation, ribosomal structure and biogenesis
comp10714_c0_seq2	YPR043w	5e-39	Sce	J	COG1997	Ribosomal protein L37AE/L43A	INFORMATION STORAGE AND PROCESSING	Translation, ribosomal structure and biogenesis
comp10716_c0_seq1	VCA1088	2e-13	Vch	NT	COG0840	Methyl-accepting chemotaxis protein	CELLULAR PROCESSES AND SIGNALING	Cell motility
comp10720_c0_seq1	RSc0624	2e-11	Rso	ER	COG1063	Threonine dehydrogenase and related Zn-dependent dehydrogenases	METABOLISM	Amino acid transport and metabolism
comp10740_c0_seq1	SPCC1739.13	3e-44	Spo	O	COG0443	Molecular chaperone	CELLULAR PROCESSES AND SIGNALING	Posttranslational modification, protein turnover, chaperones
comp10747_c0_seq1	XF0834	9e-54	Xfa	HC	COG0654	2-polyprenyl-6-methoxyphenol hydroxylase and related FAD-dependent oxidoreductases	METABOLISM	Coenzyme transport and metabolism
comp10747_c1_seq1	XF0834	3e-37	Xfa	HC	COG0654	2-polyprenyl-6-methoxyphenol hydroxylase and related FAD-dependent oxidoreductases	METABOLISM	Coenzyme transport and metabolism
comp10748_c0_seq1	MT1496	9e-25	MtC	G	COG0021	Transketolase	METABOLISM	Carbohydrate transport and metabolism
comp107529_c0_seq1	XF0006	8e-45	Xfa	O	COG0501	Zn-dependent protease with chaperone function	CELLULAR PROCESSES AND SIGNALING	Posttranslational modification, protein turnover, chaperones
comp10764_c0_seq1	SPAC6F6.07c	1e-37	Spo	J	COG0184	Ribosomal protein S15P/S13E	INFORMATION STORAGE AND PROCESSING	Translation, ribosomal structure and biogenesis
comp10768_c0_seq1	XF1538	3e-42	Xfa	H	COG2941	Ubiquinone biosynthesis protein COQ7	METABOLISM	Coenzyme transport and metabolism
comp10777_c0_seq1	YDR377w	4e-20	---	---	---	---	---	---
comp10780_c0_seq1	SPAC1851.03	1e-21	Spo	TDK	COG5041	Casein kinase II, beta subunit	CELLULAR PROCESSES AND SIGNALING	Signal transduction mechanisms
comp10791_c0_seq1	SMc04018	7e-11	Sme	F	COG0737	5'-nucleotidase/2',3'-cyclic phosphodiesterase and related esterases	METABOLISM	Nucleotide transport and metabolism
comp10798_c0_seq1	SPAC30C2.02	1e-14	Spo	C	COG1413	FOG: HEAT repeat	METABOLISM	Energy production and conversion
comp10799_c0_seq1	PA1847_2	3e-17	Pae	O	COG0694	Thioredoxin-like proteins and domains	CELLULAR PROCESSES AND SIGNALING	Posttranslational modification, protein turnover, chaperones
comp10804_c0_seq1	PA3325	1e-13	Pae	R	COG3687	Predicted metal-dependent hydrolase	POORLY CHARACTERIZED	General function prediction only
comp10812_c0_seq1	CAC3373	3e-11	Cac	G	COG4677	Pectin methylesterase	METABOLISM	Carbohydrate transport and metabolism
comp10815_c0_seq1	XF0204	2e-34	Xfa	L	COG0587	DNA polymerase III, alpha subunit	INFORMATION STORAGE AND PROCESSING	Replication, recombination and repair
comp10815_c1_seq1	XF0204	7e-33	Xfa	L	COG0587	DNA polymerase III, alpha subunit	INFORMATION STORAGE AND PROCESSING	Replication, recombination and repair
comp108371_c0_seq1	SPAC18G6.14c	2e-49	---	---	---	---	---	---
comp10841_c0_seq1	SPAC17A2.02c	2e-44	---	---	---	---	---	---
comp1084259_c0_seq1	SPAC29A4.15	3e-26	Spo	J	COG0172	Seryl-tRNA synthetase	INFORMATION STORAGE AND PROCESSING	Translation, ribosomal structure and biogenesis
comp10843_c1_seq1	RSp0738_1	8e-33	Rso	S	COG3501	Uncharacterized protein conserved in bacteria	POORLY CHARACTERIZED	Function unknown
comp1084_c0_seq1	SMa1787	6e-21	Sme	L	COG3666	Transposase and inactivated derivatives	INFORMATION STORAGE AND PROCESSING	Replication, recombination and repair
comp10863_c0_seq1	SPAC17H9.09c	2e-43	Spo	R	COG1100	GTPase SAR1 and related small G proteins	POORLY CHARACTERIZED	General function prediction only
comp10866_c0_seq1	SA1837	1e-19	Sau	O	COG0234	Co-chaperonin GroES (HSP10)	CELLULAR PROCESSES AND SIGNALING	Posttranslational modification, protein turnover, chaperones
comp108734_c0_seq1	YNL032w	5e-37	Sce	T	COG2365	Protein tyrosine/serine phosphatase	CELLULAR PROCESSES AND SIGNALING	Signal transduction mechanisms
comp1087492_c0_seq1	YDL004w	3e-11	Sce	C	COG0355	F0F1-type ATP synthase, epsilon subunit (mitochondrial delta subunit)	METABOLISM	Energy production and conversion
comp10897_c0_seq1	SPBC691.04	7e-15	Spo	LKJ	COG0513	Superfamily II DNA and RNA helicases	INFORMATION STORAGE AND PROCESSING	Replication, recombination and repair
comp10902_c0_seq1	YMR105c	3e-27	Sce	G	COG0033	Phosphoglucomutase	METABOLISM	Carbohydrate transport and metabolism
comp10903_c0_seq1	YDR012w	7e-21	Sce	J	COG0088	Ribosomal protein L4	INFORMATION STORAGE AND PROCESSING	Translation, ribosomal structure and biogenesis
comp10903_c1_seq1	YDR012w	4e-17	Sce	J	COG0088	Ribosomal protein L4	INFORMATION STORAGE AND PROCESSING	Translation, ribosomal structure and biogenesis
comp10905_c0_seq1	YBR196c	1e-101	Sce	G	COG0166	Glucose-6-phosphate isomerase	METABOLISM	Carbohydrate transport and metabolism
comp10911_c0_seq1	YER057c	2e-15	Sce	J	COG0251	Putative translation initiation inhibitor, yjgF family	INFORMATION STORAGE AND PROCESSING	Translation, ribosomal structure and biogenesis
comp109137_c0_seq1	YJL154c	7e-40	---	---	---	---	---	---
comp10917_c0_seq1	HI0203	2e-22	Hin	J	COG0806	RimM protein, required for 16S rRNA processing	INFORMATION STORAGE AND PROCESSING	Translation, ribosomal structure and biogenesis
comp10929_c0_seq1	PA0548	1e-31	Pae	G	COG0021	Transketolase	METABOLISM	Carbohydrate transport and metabolism
comp10930_c0_seq1	YLR058c	1e-38	Sce	E	COG0112	Glycine/serine hydroxymethyltransferase	METABOLISM	Amino acid transport and metabolism
comp10935_c0_seq1	SPBPI060	3e-34	Spo	B	COG2036	Histones H3 and H4	INFORMATION STORAGE AND PROCESSING	Chromatin structure and dynamics
comp10951_c0_seq1	SPBC14C8.03	3e-11	Spo	J	COG0024	Methionine aminopeptidase	INFORMATION STORAGE AND PROCESSING	Translation, ribosomal structure and biogenesis
comp10959_c0_seq1	RC0730	4e-30	Rco	E	COG1104	Cysteine sulfinate desulfinase/cysteine desulfurase and related enzymes	METABOLISM	Amino acid transport and metabolism
comp10959_c1_seq1	SPBC21D10.11c	2e-21	Spo	E	COG1104	Cysteine sulfinate desulfinase/cysteine desulfurase and related enzymes	METABOLISM	Amino acid transport and metabolism
comp10961_c0_seq1	XF0826	3e-20	Xfa	G	COG3588	Fructose-1,6-bisphosphate aldolase	METABOLISM	Carbohydrate transport and metabolism
comp10975_c0_seq1	AGc46	2e-33	Atu	H	COG0499	S-adenosylhomocysteine hydrolase	METABOLISM	Coenzyme transport and metabolism
comp10989_c0_seq1	SPAC823.15	2e-90	Spo	T	COG0639	Diadenosine tetraphosphatase and related serine/threonine protein phosphatases	CELLULAR PROCESSES AND SIGNALING	Signal transduction mechanisms
comp1099126_c0_seq1	RSc3039	3e-36	Rso	K	COG0250	Transcription antiterminator	INFORMATION STORAGE AND PROCESSING	Transcription
comp11002_c0_seq1	SPAC1556.07	1e-39	Spo	R	COG0561	Predicted hydrolases of the HAD superfamily	POORLY CHARACTERIZED	General function prediction only
comp11006_c0_seq1	CC2313	7e-31	Ccr	I	COG0657	Esterase/lipase	METABOLISM	Lipid transport and metabolism
comp110097_c0_seq1	YOL120c	3e-69	Sce	J	COG1727	Ribosomal protein L18E	INFORMATION STORAGE AND PROCESSING	Translation, ribosomal structure and biogenesis
comp1101066_c0_seq1	XF2009	2e-20	Xfa	E	COG0006	Xaa-Pro aminopeptidase	METABOLISM	Amino acid transport and metabolism
comp1101323_c0_seq1	YOR125c	2e-14	Sce	H	COG2941	Ubiquinone biosynthesis protein COQ7	METABOLISM	Coenzyme transport and metabolism
comp110172_c0_seq1	YDR025w	6e-71	Sce	J	COG0186	Ribosomal protein S17	INFORMATION STORAGE AND PROCESSING	Translation, ribosomal structure and biogenesis
comp11022_c0_seq1	SPBC530.10c	1e-23	---	---	---	---	---	---
comp11023_c0_seq1	XF0189	1e-39	Xfa	H	COG0161	Adenosylmethionine-8-amino-7-oxononanoate aminotransferase	METABOLISM	Coenzyme transport and metabolism
comp11023_c1_seq1	XF0189	1e-112	Xfa	H	COG0161	Adenosylmethionine-8-amino-7-oxononanoate aminotransferase	METABOLISM	Coenzyme transport and metabolism
comp110457_c0_seq1	SPAC1805.12c_1	1e-28	Spo	O	COG5272	Ubiquitin	CELLULAR PROCESSES AND SIGNALING	Posttranslational modification, protein turnover, chaperones
comp11049_c0_seq1	YMR035w	5e-13	Sce	U	COG0681	Signal peptidase I	CELLULAR PROCESSES AND SIGNALING	Intracellular trafficking, secretion, and vesicular transport
comp11054_c0_seq1	RSc1823	1e-11	Rso	R	COG0388	Predicted amidohydrolase	POORLY CHARACTERIZED	General function prediction only
comp110643_c0_seq1	YNL162w	1e-27	Sce	J	COG1631	Ribosomal protein L44E	INFORMATION STORAGE AND PROCESSING	Translation, ribosomal structure and biogenesis
comp11065_c0_seq1	SPAC869.07c	1e-38	---	---	---	---	---	---
comp11074_c1_seq1	SPBC887.17	4e-39	Spo	R	COG2252	Permeases	POORLY CHARACTERIZED	General function prediction only
comp11075_c0_seq1	YNL241c	4e-31	Sce	G	COG0364	Glucose-6-phosphate 1-dehydrogenase	METABOLISM	Carbohydrate transport and metabolism
comp11081_c0_seq1	XF1380	3e-29	---	---	---	---	---	---
comp11083_c0_seq1	SPAC1556.02c	1e-25	Spo	C	COG1053	Succinate dehydrogenase/fumarate reductase, flavoprotein subunit	METABOLISM	Energy production and conversion
comp11087_c0_seq1	SPAPB8E5.06c	4e-29	Spo	J	COG0087	Ribosomal protein L3	INFORMATION STORAGE AND PROCESSING	Translation, ribosomal structure and biogenesis
comp11092_c0_seq1	YPR069c	8e-48	Sce	E	COG0421	Spermidine synthase	METABOLISM	Amino acid transport and metabolism
comp11095_c0_seq1	alr8014	3e-13	---	---	---	---	---	---
comp11097_c0_seq1	YOR153w_1	1e-16	Sce	V	COG1131	ABC-type multidrug transport system, ATPase component	CELLULAR PROCESSES AND SIGNALING	Defense mechanisms
comp11104_c0_seq1	BMEII1094	5e-20	Bme	MG	COG0451	Nucleoside-diphosphate-sugar epimerases	CELLULAR PROCESSES AND SIGNALING	Cell wall/membrane/envelope biogenesis
comp11105_c0_seq1	TM1227	1e-12	Tma	G	COG3934	Endo-beta-mannanase	METABOLISM	Carbohydrate transport and metabolism
comp11105_c0_seq2	TM1227	7e-41	Tma	G	COG3934	Endo-beta-mannanase	METABOLISM	Carbohydrate transport and metabolism
comp11107_c0_seq1	SMa1450	1e-38	Sme	I	COG0183	Acetyl-CoA acetyltransferase	METABOLISM	Lipid transport and metabolism
comp11119_c0_seq1	YMR318c	6e-28	Sce	R	COG1064	Zn-dependent alcohol dehydrogenases	POORLY CHARACTERIZED	General function prediction only
comp11119_c1_seq1	YMR318c	1e-15	Sce	R	COG1064	Zn-dependent alcohol dehydrogenases	POORLY CHARACTERIZED	General function prediction only
comp11121_c1_seq1	SPBC530.15c	8e-19	Spo	GEPR	COG0477	Permeases of the major facilitator superfamily	METABOLISM	Carbohydrate transport and metabolism
comp11161_c0_seq1	YCL001w	6e-23	Sce	U	COG5249	Golgi protein involved in Golgi-to-ER retrieval	CELLULAR PROCESSES AND SIGNALING	Intracellular trafficking, secretion, and vesicular transport
comp111685_c0_seq1	alr1718	7e-17	Nos	R	COG3729	General stress protein	POORLY CHARACTERIZED	General function prediction only
comp11173_c0_seq1	SPBC3D6.15	4e-18	Spo	J	COG4901	Ribosomal protein S25	INFORMATION STORAGE AND PROCESSING	Translation, ribosomal structure and biogenesis
comp11174_c0_seq1	SPCP1E11.09c	3e-11	Spo	J	COG2058	Ribosomal protein L12E/L44/L45/RPP1/RPP2	INFORMATION STORAGE AND PROCESSING	Translation, ribosomal structure and biogenesis
comp11175_c0_seq1	YKL067w	5e-38	Sce	F	COG0105	Nucleoside diphosphate kinase	METABOLISM	Nucleotide transport and metabolism
comp11185_c0_seq1	XF0306	8e-36	Xfa	C	COG0377	NADH:ubiquinone oxidoreductase 20 kD subunit and related Fe-S oxidoreductases	METABOLISM	Energy production and conversion
comp11186_c0_seq1	SPBC18E5.04	4e-63	Spo	J	COG0197	Ribosomal protein L16/L10E	INFORMATION STORAGE AND PROCESSING	Translation, ribosomal structure and biogenesis
comp11186_c1_seq1	YLR075w	3e-28	Sce	J	COG0197	Ribosomal protein L16/L10E	INFORMATION STORAGE AND PROCESSING	Translation, ribosomal structure and biogenesis
comp11195_c0_seq1	SPCC663.04	5e-20	Spo	J	COG2167	Ribosomal protein L39E	INFORMATION STORAGE AND PROCESSING	Translation, ribosomal structure and biogenesis
comp11196_c1_seq1	XF2597	5e-24	---	---	---	---	---	---
comp11199_c0_seq1	all4202	8e-12	Nos	J	COG0096	Ribosomal protein S8	INFORMATION STORAGE AND PROCESSING	Translation, ribosomal structure and biogenesis
comp11199_c1_seq1	sll1809	2e-20	Syn	J	COG0096	Ribosomal protein S8	INFORMATION STORAGE AND PROCESSING	Translation, ribosomal structure and biogenesis
comp11200_c0_seq1	YOR027w	2e-22	Sce	R	COG0457	FOG: TPR repeat	POORLY CHARACTERIZED	General function prediction only
comp11200_c1_seq1	SPCC645.14c	1e-32	Spo	R	COG0457	FOG: TPR repeat	POORLY CHARACTERIZED	General function prediction only
comp11203_c0_seq1	YGL255w	3e-12	---	---	---	---	---	---
comp11204_c0_seq1	SPAC4A8.16c	9e-13	---	---	---	---	---	---
comp11209_c0_seq1	Ta1348	5e-14	Tac	QR	COG0500	SAM-dependent methyltransferases	METABOLISM	Secondary metabolites biosynthesis, transport and catabolism
comp11209_c1_seq1	XF2570	9e-16	---	---	---	---	---	---
comp11225_c0_seq1	XF2233	2e-38	Xfa	O	COG2214	DnaJ-class molecular chaperone	CELLULAR PROCESSES AND SIGNALING	Posttranslational modification, protein turnover, chaperones
comp11230_c0_seq1	AGc2070	6e-34	Atu	R	COG0488	ATPase components of ABC transporters with duplicated ATPase domains	POORLY CHARACTERIZED	General function prediction only
comp11231_c0_seq1	SPBC14C8.06	8e-16	Spo	R	COG2319	FOG: WD40 repeat	POORLY CHARACTERIZED	General function prediction only
comp11239_c0_seq1	YLR070c	5e-19	Sce	ER	COG1063	Threonine dehydrogenase and related Zn-dependent dehydrogenases	METABOLISM	Amino acid transport and metabolism
comp112524_c0_seq1	XF1534	5e-43	Xfa	J	COG0254	Ribosomal protein L31	INFORMATION STORAGE AND PROCESSING	Translation, ribosomal structure and biogenesis
comp11252_c0_seq1	mdaB	3e-28	Eco	R	COG2249	Putative NADPH-quinone reductase (modulator of drug activity B)	POORLY CHARACTERIZED	General function prediction only
comp11253_c0_seq1	YIL082w-a_2	8e-21	Sce	L	COG2801	Transposase and inactivated derivatives	INFORMATION STORAGE AND PROCESSING	Replication, recombination and repair
comp11256_c1_seq1	DR0255	8e-15	Dra	L	COG3335	Transposase and inactivated derivatives	INFORMATION STORAGE AND PROCESSING	Replication, recombination and repair
comp1125853_c0_seq1	YNL220w	4e-35	Sce	F	COG0104	Adenylosuccinate synthase	METABOLISM	Nucleotide transport and metabolism
comp11264_c0_seq1	RSp1258	9e-28	Rso	I	COG1182	Acyl carrier protein phosphodiesterase	METABOLISM	Lipid transport and metabolism
comp112714_c0_seq1	XF1445	5e-41	Xfa	J	COG0361	Translation initiation factor 1 (IF-1)	INFORMATION STORAGE AND PROCESSING	Translation, ribosomal structure and biogenesis
comp112754_c0_seq1	SPBC56F2.02	5e-60	Spo	J	COG2147	Ribosomal protein L19E	INFORMATION STORAGE AND PROCESSING	Translation, ribosomal structure and biogenesis
comp11276_c0_seq1	XF1437	2e-97	Xfa	OC	COG0526	Thiol-disulfide isomerase and thioredoxins	CELLULAR PROCESSES AND SIGNALING	Posttranslational modification, protein turnover, chaperones
comp11276_c1_seq1	XF1438	4e-49	Xfa	R	COG3568	Metal-dependent hydrolase	POORLY CHARACTERIZED	General function prediction only
comp112841_c0_seq1	YDR382w	4e-12	Sce	J	COG2058	Ribosomal protein L12E/L44/L45/RPP1/RPP2	INFORMATION STORAGE AND PROCESSING	Translation, ribosomal structure and biogenesis
comp11294_c0_seq1	YNL116w	3e-30	Sce	T	COG1716	FOG: FHA domain	CELLULAR PROCESSES AND SIGNALING	Signal transduction mechanisms
comp1129773_c0_seq1	lin2765	9e-16	Lin	J	COG0256	Ribosomal protein L18	INFORMATION STORAGE AND PROCESSING	Translation, ribosomal structure and biogenesis
comp11298_c0_seq1	SPBC83.02c	4e-34	Spo	J	COG1997	Ribosomal protein L37AE/L43A	INFORMATION STORAGE AND PROCESSING	Translation, ribosomal structure and biogenesis
comp11298_c0_seq2	YPR043w	4e-22	Sce	J	COG1997	Ribosomal protein L37AE/L43A	INFORMATION STORAGE AND PROCESSING	Translation, ribosomal structure and biogenesis
comp11309_c1_seq1	SPBC11G11.06c	2e-15	Spo	K	COG1958	Small nuclear ribonucleoprotein (snRNP) homolog	INFORMATION STORAGE AND PROCESSING	Transcription
comp11313_c0_seq1	YPR080w	5e-43	Sce	J	COG5256	Translation elongation factor EF-1alpha (GTPase)	INFORMATION STORAGE AND PROCESSING	Translation, ribosomal structure and biogenesis
comp11316_c0_seq1	PA1609	4e-28	Pae	IQ	COG0304	3-oxoacyl-(acyl-carrier-protein) synthase	METABOLISM	Lipid transport and metabolism
comp11318_c0_seq1	YBR109c	3e-17	Sce	TZDR	COG5126	Ca2+-binding protein (EF-Hand superfamily)	CELLULAR PROCESSES AND SIGNALING	Signal transduction mechanisms
comp11323_c0_seq1	YHR181w	5e-29	---	---	---	---	---	---
comp11324_c0_seq1	SPAC6F6.07c	2e-40	Spo	J	COG0184	Ribosomal protein S15P/S13E	INFORMATION STORAGE AND PROCESSING	Translation, ribosomal structure and biogenesis
comp11334_c0_seq1	SPAC4A8.11c_4	3e-18	Spo	I	COG0736	Phosphopantetheinyl transferase (holo-ACP synthase)	METABOLISM	Lipid transport and metabolism
comp11335_c0_seq1	PA3977	3e-35	Pae	H	COG0001	Glutamate-1-semialdehyde aminotransferase	METABOLISM	Coenzyme transport and metabolism
comp11341_c0_seq1	XF0401_3	2e-30	Xfa	T	COG2200	FOG: EAL domain	CELLULAR PROCESSES AND SIGNALING	Signal transduction mechanisms
comp113517_c0_seq1	SPBC106.18	9e-43	Spo	J	COG0089	Ribosomal protein L23	INFORMATION STORAGE AND PROCESSING	Translation, ribosomal structure and biogenesis
comp11351_c0_seq1	PA4481	5e-22	Pae	D	COG1077	Actin-like ATPase involved in cell morphogenesis	CELLULAR PROCESSES AND SIGNALING	Cell cycle control, cell division, chromosome partitioning
comp113526_c0_seq1	SPAC1F5.02	2e-18	Spo	OC	COG0526	Thiol-disulfide isomerase and thioredoxins	CELLULAR PROCESSES AND SIGNALING	Posttranslational modification, protein turnover, chaperones
comp113543_c0_seq1	YLR029c	7e-88	Sce	J	COG1632	Ribosomal protein L15E	INFORMATION STORAGE AND PROCESSING	Translation, ribosomal structure and biogenesis
comp11359_c0_seq1	mlr9052	2e-26	Mlo	Q	COG1020	Non-ribosomal peptide synthetase modules and related proteins	METABOLISM	Secondary metabolites biosynthesis, transport and catabolism
comp11360_c0_seq1	SPBC56F2.09c	1e-40	Spo	EF	COG0505	Carbamoylphosphate synthase small subunit	METABOLISM	Amino acid transport and metabolism
comp11360_c0_seq2	YOR303w	2e-39	Sce	EF	COG0505	Carbamoylphosphate synthase small subunit	METABOLISM	Amino acid transport and metabolism
comp11375_c0_seq1	RSc0276	6e-39	Rso	I	COG0183	Acetyl-CoA acetyltransferase	METABOLISM	Lipid transport and metabolism
comp113956_c0_seq1	Q0130	1e-12	Sce	C	COG0636	F0F1-type ATP synthase, subunit c/Archaeal/vacuolar-type H+-ATPase, subunit K	METABOLISM	Energy production and conversion
comp11399_c0_seq1	SPAC32A11.02c	4e-16	---	---	---	---	---	---
comp11418_c0_seq1	SPAC29A4.04c	1e-36	Spo	J	COG0130	Pseudouridine synthase	INFORMATION STORAGE AND PROCESSING	Translation, ribosomal structure and biogenesis
comp11422_c0_seq1	YJR153w	6e-33	Sce	M	COG5434	Endopolygalacturonase	CELLULAR PROCESSES AND SIGNALING	Cell wall/membrane/envelope biogenesis
comp11446_c0_seq1	XF0933	6e-43	Xfa	P	COG0370	Fe2+ transport system protein B	METABOLISM	Inorganic ion transport and metabolism
comp11464_c0_seq1	PA3896	2e-14	Pae	CHR	COG1052	Lactate dehydrogenase and related dehydrogenases	METABOLISM	Energy production and conversion
comp11469_c0_seq1	SPCC1840.02c	8e-35	---	---	---	---	---	---
comp11477_c0_seq1	YLR185w	5e-27	Sce	J	COG2126	Ribosomal protein L37E	INFORMATION STORAGE AND PROCESSING	Translation, ribosomal structure and biogenesis
comp11479_c0_seq1	YLR448w	5e-34	Sce	J	COG2163	Ribosomal protein L14E/L6E/L27E	INFORMATION STORAGE AND PROCESSING	Translation, ribosomal structure and biogenesis
comp114809_c0_seq1	SPCC1259.01c	7e-69	Spo	J	COG0099	Ribosomal protein S13	INFORMATION STORAGE AND PROCESSING	Translation, ribosomal structure and biogenesis
comp114823_c0_seq1	YER102w	2e-66	Sce	J	COG2007	Ribosomal protein S8E	INFORMATION STORAGE AND PROCESSING	Translation, ribosomal structure and biogenesis
comp11500_c0_seq1	YGR034w	9e-36	Sce	J	COG0198	Ribosomal protein L24	INFORMATION STORAGE AND PROCESSING	Translation, ribosomal structure and biogenesis
comp115025_c0_seq1	YPR102c	9e-77	Sce	J	COG0094	Ribosomal protein L5	INFORMATION STORAGE AND PROCESSING	Translation, ribosomal structure and biogenesis
comp11517_c0_seq1	YNL014w_1	4e-44	---	---	---	---	---	---
comp115283_c0_seq1	YIL052c	4e-30	Sce	J	COG2174	Ribosomal protein L34E	INFORMATION STORAGE AND PROCESSING	Translation, ribosomal structure and biogenesis
comp11528_c0_seq1	BS_yxcC	1e-11	Bsu	GEPR	COG0477	Permeases of the major facilitator superfamily	METABOLISM	Carbohydrate transport and metabolism
comp115391_c0_seq1	SPAP8A3.04c	1e-15	---	---	---	---	---	---
comp11596_c0_seq1	STM3091	4e-16	Sty	GEPR	COG0477	Permeases of the major facilitator superfamily	METABOLISM	Carbohydrate transport and metabolism
comp116045_c0_seq1	ECU01g0960	4e-18	---	---	---	---	---	---
comp11608_c0_seq1	YJR073c	3e-27	---	---	---	---	---	---
comp116189_c0_seq1	SPBC18H10.12c	2e-87	Spo	J	COG1841	Ribosomal protein L30/L7E	INFORMATION STORAGE AND PROCESSING	Translation, ribosomal structure and biogenesis
comp11641_c0_seq1	PA3742	3e-43	Pae	J	COG0335	Ribosomal protein L19	INFORMATION STORAGE AND PROCESSING	Translation, ribosomal structure and biogenesis
comp116603_c0_seq1	all2452	1e-119	---	---	---	---	---	---
comp116643_c0_seq1	SPBC1685.10	5e-35	Spo	J	COG2051	Ribosomal protein S27E	INFORMATION STORAGE AND PROCESSING	Translation, ribosomal structure and biogenesis
comp11673_c0_seq1	yjcG	2e-53	Eco	R	COG4147	Predicted symporter	POORLY CHARACTERIZED	General function prediction only
comp116945_c0_seq1	SPCC970.05	1e-18	Spo	J	COG5051	Ribosomal protein L36E	INFORMATION STORAGE AND PROCESSING	Translation, ribosomal structure and biogenesis
comp11709_c0_seq1	MA3214	3e-12	---	---	---	---	---	---
comp11773_c0_seq1	SPAC6G10.04c	2e-45	Spo	O	COG0638	20S proteasome, alpha and beta subunits	CELLULAR PROCESSES AND SIGNALING	Posttranslational modification, protein turnover, chaperones
comp11782_c0_seq1	SPCC31H12.04c	6e-48	Spo	J	COG0080	Ribosomal protein L11	INFORMATION STORAGE AND PROCESSING	Translation, ribosomal structure and biogenesis
comp11789_c0_seq1	XF1115	5e-27	Xfa	I	COG1024	Enoyl-CoA hydratase/carnithine racemase	METABOLISM	Lipid transport and metabolism
comp117932_c0_seq1	SPBC1861.09	2e-39	Spo	RTKL	COG0515	Serine/threonine protein kinase	POORLY CHARACTERIZED	General function prediction only
comp118074_c0_seq1	SPBC3D6.15	5e-19	Spo	J	COG4901	Ribosomal protein S25	INFORMATION STORAGE AND PROCESSING	Translation, ribosomal structure and biogenesis
comp11830_c0_seq1	cspE	3e-18	Eco	K	COG1278	Cold shock proteins	INFORMATION STORAGE AND PROCESSING	Transcription
comp118811_c0_seq1	XF1206	8e-45	Xfa	J	COG0227	Ribosomal protein L28	INFORMATION STORAGE AND PROCESSING	Translation, ribosomal structure and biogenesis
comp1188_c0_seq1	XF1887	4e-37	---	---	---	---	---	---
comp11942_c0_seq1	SPAC3G9.15c	1e-15	---	---	---	---	---	---
comp11945_c0_seq1	STM4496	8e-15	---	---	---	---	---	---
comp11950_c0_seq1	YAL029c	1e-15	Sce	Z	COG5022	Myosin heavy chain	CELLULAR PROCESSES AND SIGNALING	Cytoskeleton
comp120067_c0_seq1	SPBC4F6.04	8e-44	Spo	J	COG0089	Ribosomal protein L23	INFORMATION STORAGE AND PROCESSING	Translation, ribosomal structure and biogenesis
comp120238_c0_seq1	SPBC405.07	2e-25	Spo	J	COG5051	Ribosomal protein L36E	INFORMATION STORAGE AND PROCESSING	Translation, ribosomal structure and biogenesis
comp120274_c0_seq1	YJR145c	1e-92	Sce	J	COG1471	Ribosomal protein S4E	INFORMATION STORAGE AND PROCESSING	Translation, ribosomal structure and biogenesis
comp12036_c0_seq1	YLR043c	1e-19	Sce	OC	COG0526	Thiol-disulfide isomerase and thioredoxins	CELLULAR PROCESSES AND SIGNALING	Posttranslational modification, protein turnover, chaperones
comp12056_c0_seq1	YPR086w	6e-14	Sce	K	COG1405	Transcription initiation factor TFIIIB, Brf1 subunit/Transcription initiation factor TFIIB	INFORMATION STORAGE AND PROCESSING	Transcription
comp120632_c0_seq1	XF2367	0	Xfa	M	COG2148	Sugar transferases involved in lipopolysaccharide synthesis	CELLULAR PROCESSES AND SIGNALING	Cell wall/membrane/envelope biogenesis
comp12099_c0_seq1	SPAC15A10.04c	2e-14	Spo	R	COG1779	C4-type Zn-finger protein	POORLY CHARACTERIZED	General function prediction only
comp121000_c0_seq1	sll0755	9e-56	Syn	O	COG0450	Peroxiredoxin	CELLULAR PROCESSES AND SIGNALING	Posttranslational modification, protein turnover, chaperones
comp121076_c0_seq1	SPBC30D10.18c	5e-66	Spo	J	COG0081	Ribosomal protein L1	INFORMATION STORAGE AND PROCESSING	Translation, ribosomal structure and biogenesis
comp121103_c0_seq1	XF1818	0	Xfa	E	COG0119	Isopropylmalate/homocitrate/citramalate synthases	METABOLISM	Amino acid transport and metabolism
comp12121_c0_seq1	YLR244c	1e-57	Sce	J	COG0024	Methionine aminopeptidase	INFORMATION STORAGE AND PROCESSING	Translation, ribosomal structure and biogenesis
comp12124_c0_seq1	YPO1376	4e-32	Ype	D	COG1674	DNA segregation ATPase FtsK/SpoIIIE and related proteins	CELLULAR PROCESSES AND SIGNALING	Cell cycle control, cell division, chromosome partitioning
comp12131_c0_seq1	CT770	3e-24	Ctr	IQ	COG0304	3-oxoacyl-(acyl-carrier-protein) synthase	METABOLISM	Lipid transport and metabolism
comp121816_c0_seq1	XF1189	0	Xfa	O	COG0466	ATP-dependent Lon protease, bacterial type	CELLULAR PROCESSES AND SIGNALING	Posttranslational modification, protein turnover, chaperones
comp12206_c0_seq1	CC2802	2e-11	Ccr	G	COG3507	Beta-xylosidase	METABOLISM	Carbohydrate transport and metabolism
comp12209_c0_seq1	SPCC18B5.01c_2	3e-34	Spo	V	COG1131	ABC-type multidrug transport system, ATPase component	CELLULAR PROCESSES AND SIGNALING	Defense mechanisms
comp122521_c0_seq1	SPCC1259.01c	6e-69	Spo	J	COG0099	Ribosomal protein S13	INFORMATION STORAGE AND PROCESSING	Translation, ribosomal structure and biogenesis
comp12266_c0_seq1	VC0888	2e-17	Vch	J	COG0564	Pseudouridylate synthases, 23S RNA-specific	INFORMATION STORAGE AND PROCESSING	Translation, ribosomal structure and biogenesis
comp12268_c0_seq1	YJR104c	1e-20	Sce	P	COG2032	Cu/Zn superoxide dismutase	METABOLISM	Inorganic ion transport and metabolism
comp12275_c0_seq1	SPBC19C2.09	3e-15	---	---	---	---	---	---
comp122938_c0_seq1	SPCC31H12.04c	2e-66	Spo	J	COG0080	Ribosomal protein L11	INFORMATION STORAGE AND PROCESSING	Translation, ribosomal structure and biogenesis
comp123026_c0_seq1	SPAC2C4.16c	8e-78	Spo	J	COG2007	Ribosomal protein S8E	INFORMATION STORAGE AND PROCESSING	Translation, ribosomal structure and biogenesis
comp12309_c0_seq1	PA3039	2e-54	Pae	P	COG0004	Ammonia permease	METABOLISM	Inorganic ion transport and metabolism
comp12318_c0_seq1	RSc2436	8e-31	Rso	KR	COG0454	Histone acetyltransferase HPA2 and related acetyltransferases	INFORMATION STORAGE AND PROCESSING	Transcription
comp123258_c0_seq1	XF1392	3e-62	Xfa	L	COG0629	Single-stranded DNA-binding protein	INFORMATION STORAGE AND PROCESSING	Replication, recombination and repair
comp123540_c0_seq1	ECU03g1610	2e-12	---	---	---	---	---	---
comp12376_c0_seq1	XF2133	2e-60	Xfa	R	COG0488	ATPase components of ABC transporters with duplicated ATPase domains	POORLY CHARACTERIZED	General function prediction only
comp12380_c0_seq1	SPAC2C4.03c	5e-25	Spo	K	COG1958	Small nuclear ribonucleoprotein (snRNP) homolog	INFORMATION STORAGE AND PROCESSING	Transcription
comp123925_c0_seq1	YHR010w	5e-42	Sce	J	COG2163	Ribosomal protein L14E/L6E/L27E	INFORMATION STORAGE AND PROCESSING	Translation, ribosomal structure and biogenesis
comp12396_c0_seq1	RSc2440	1e-22	Rso	E	COG0559	Branched-chain amino acid ABC-type transport system, permease components	METABOLISM	Amino acid transport and metabolism
comp12402_c0_seq1	SPAC15E1.08	1e-24	Spo	R	COG0456	Acetyltransferases	POORLY CHARACTERIZED	General function prediction only
comp124222_c0_seq1	XF1537	2e-85	Xfa	J	COG0102	Ribosomal protein L13	INFORMATION STORAGE AND PROCESSING	Translation, ribosomal structure and biogenesis
comp124269_c0_seq1	XF0826	0	Xfa	G	COG3588	Fructose-1,6-bisphosphate aldolase	METABOLISM	Carbohydrate transport and metabolism
comp124343_c0_seq1	YIL069c	3e-30	Sce	J	COG2004	Ribosomal protein S24E	INFORMATION STORAGE AND PROCESSING	Translation, ribosomal structure and biogenesis
comp12434_c0_seq1	SPCC191.07	8e-36	Spo	C	COG3474	Cytochrome c2	METABOLISM	Energy production and conversion
comp124461_c0_seq1	PA4486	9e-32	Pae	S	COG0599	Uncharacterized homolog of gamma-carboxymuconolactone decarboxylase subunit	POORLY CHARACTERIZED	Function unknown
comp12456_c0_seq1	NMB2085	3e-17	---	---	---	---	---	---
comp12471_c0_seq1	SPBC13G1.02	2e-17	Spo	MJ	COG1208	Nucleoside-diphosphate-sugar pyrophosphorylase involved in lipopolysaccharide biosynthesis/translation initiation factor 2B, gamma/epsilon subunits (eIF-2Bgamma/eIF-2Bepsilon)	CELLULAR PROCESSES AND SIGNALING	Cell wall/membrane/envelope biogenesis
comp124830_c0_seq1	CC2658	1e-15	---	---	---	---	---	---
comp124908_c0_seq1	YGL103w	8e-42	Sce	J	COG0200	Ribosomal protein L15	INFORMATION STORAGE AND PROCESSING	Translation, ribosomal structure and biogenesis
comp125099_c0_seq1	YPL090c	9e-96	Sce	J	COG2125	Ribosomal protein S6E (S10)	INFORMATION STORAGE AND PROCESSING	Translation, ribosomal structure and biogenesis
comp125253_c0_seq1	SPBC713.11c	2e-20	Spo	S	COG0401	Uncharacterized homolog of Blt101	POORLY CHARACTERIZED	Function unknown
comp12529_c0_seq1	XF2165	7e-50	Xfa	K	COG2183	Transcriptional accessory protein	INFORMATION STORAGE AND PROCESSING	Transcription
comp125443_c0_seq1	SPAC959.08	4e-57	Spo	J	COG2139	Ribosomal protein L21E	INFORMATION STORAGE AND PROCESSING	Translation, ribosomal structure and biogenesis
comp12549_c0_seq1	SPBC12C2.11	3e-60	Spo	M	COG0449	Glucosamine 6-phosphate synthetase, contains amidotransferase and phosphosugar isomerase domains	CELLULAR PROCESSES AND SIGNALING	Cell wall/membrane/envelope biogenesis
comp125554_c0_seq1	alr5182	4e-99	Nos	IQR	COG1028	Dehydrogenases with different specificities (related to short-chain alcohol dehydrogenases)	METABOLISM	Lipid transport and metabolism
comp125789_c0_seq1	Cgl2127_1	2e-16	Cgl	RTKL	COG0515	Serine/threonine protein kinase	POORLY CHARACTERIZED	General function prediction only
comp12591_c0_seq1	SPy1884	2e-30	Spy	O	COG0330	Membrane protease subunits, stomatin/prohibitin homologs	CELLULAR PROCESSES AND SIGNALING	Posttranslational modification, protein turnover, chaperones
comp12610_c0_seq1	YMR183c	2e-18	Sce	U	COG5074	t-SNARE complex subunit, syntaxin	CELLULAR PROCESSES AND SIGNALING	Intracellular trafficking, secretion, and vesicular transport
comp12613_c0_seq1	AGl66	2e-24	Atu	L	COG0507	ATP-dependent exoDNAse (exonuclease V), alpha subunit - helicase superfamily I member	INFORMATION STORAGE AND PROCESSING	Replication, recombination and repair
comp12624_c0_seq1	all1483	2e-37	Nos	G	COG3957	Phosphoketolase	METABOLISM	Carbohydrate transport and metabolism
comp12650_c0_seq1	XF1448	2e-36	Xfa	O	COG0492	Thioredoxin reductase	CELLULAR PROCESSES AND SIGNALING	Posttranslational modification, protein turnover, chaperones
comp126546_c0_seq1	XF1815	2e-61	Xfa	R	COG1399	Predicted metal-binding, possibly nucleic acid-binding protein	POORLY CHARACTERIZED	General function prediction only
comp126612_c0_seq1	XF1053	0	Xfa	I	COG2067	Long-chain fatty acid transport protein	METABOLISM	Lipid transport and metabolism
comp12672_c0_seq1	SPBC19F8.08	3e-28	Spo	J	COG1471	Ribosomal protein S4E	INFORMATION STORAGE AND PROCESSING	Translation, ribosomal structure and biogenesis
comp127137_c0_seq1	YGL103w	4e-40	Sce	J	COG0200	Ribosomal protein L15	INFORMATION STORAGE AND PROCESSING	Translation, ribosomal structure and biogenesis
comp127177_c0_seq1	XF0781_1	1e-161	Xfa	IR	COG3240	Phospholipase/lecithinase/hemolysin	METABOLISM	Lipid transport and metabolism
comp127187_c0_seq1	SPAC6B12.15	1e-145	Spo	R	COG2319	FOG: WD40 repeat	POORLY CHARACTERIZED	General function prediction only
comp12728_c0_seq1	YDR353w	5e-62	Sce	O	COG0492	Thioredoxin reductase	CELLULAR PROCESSES AND SIGNALING	Posttranslational modification, protein turnover, chaperones
comp127348_c0_seq1	XF2211	1e-106	Xfa	C	COG4229	Predicted enolase-phosphatase	METABOLISM	Energy production and conversion
comp127474_c0_seq1	XF1051	1e-107	Xfa	J	COG0233	Ribosome recycling factor	INFORMATION STORAGE AND PROCESSING	Translation, ribosomal structure and biogenesis
comp127531_c0_seq1	SPBC18H10.14	6e-62	Spo	J	COG0103	Ribosomal protein S9	INFORMATION STORAGE AND PROCESSING	Translation, ribosomal structure and biogenesis
comp127728_c0_seq1	RSp0873	4e-80	Rso	K	COG2207	AraC-type DNA-binding domain-containing proteins	INFORMATION STORAGE AND PROCESSING	Transcription
comp12774_c0_seq1	AGc4754	5e-18	Atu	C	COG0055	F0F1-type ATP synthase, beta subunit	METABOLISM	Energy production and conversion
comp127850_c0_seq1	XF0110	4e-67	Xfa	J	COG0335	Ribosomal protein L19	INFORMATION STORAGE AND PROCESSING	Translation, ribosomal structure and biogenesis
comp12811_c0_seq1	DR0584	5e-24	Dra	F	COG0788	Formyltetrahydrofolate hydrolase	METABOLISM	Nucleotide transport and metabolism
comp12834_c0_seq1	VC1167	3e-37	Vch	F	COG1435	Thymidine kinase	METABOLISM	Nucleotide transport and metabolism
comp12866_c0_seq1	YOR065w	7e-39	Sce	C	COG2857	Cytochrome c1	METABOLISM	Energy production and conversion
comp129208_c0_seq1	SPBC2F12.04	3e-59	Spo	J	COG0091	Ribosomal protein L22	INFORMATION STORAGE AND PROCESSING	Translation, ribosomal structure and biogenesis
comp129410_c0_seq1	YKL006w	2e-24	Sce	J	COG2163	Ribosomal protein L14E/L6E/L27E	INFORMATION STORAGE AND PROCESSING	Translation, ribosomal structure and biogenesis
comp129411_c0_seq1	SPAC18G6.14c	5e-59	---	---	---	---	---	---
comp129464_c0_seq1	PA4739	1e-22	Pae	R	COG2823	Predicted periplasmic or secreted lipoprotein	POORLY CHARACTERIZED	General function prediction only
comp129789_c0_seq1	XF1188	0	Xfa	O	COG1219	ATP-dependent protease Clp, ATPase subunit	CELLULAR PROCESSES AND SIGNALING	Posttranslational modification, protein turnover, chaperones
comp129792_c0_seq1	RSp0193	2e-12	---	---	---	---	---	---
comp12981_c0_seq1	XF0186	3e-50	Xfa	R	COG1694	Predicted pyrophosphatase	POORLY CHARACTERIZED	General function prediction only
comp129884_c0_seq1	SPBC649.02	7e-38	Spo	J	COG2238	Ribosomal protein S19E (S16A)	INFORMATION STORAGE AND PROCESSING	Translation, ribosomal structure and biogenesis
comp130091_c0_seq1	YPL131w	4e-71	Sce	J	COG0256	Ribosomal protein L18	INFORMATION STORAGE AND PROCESSING	Translation, ribosomal structure and biogenesis
comp130092_c0_seq1	YOR182c	1e-13	---	---	---	---	---	---
comp130335_c0_seq1	TP0356	2e-21	Tpa	R	COG0724	RNA-binding proteins (RRM domain)	POORLY CHARACTERIZED	General function prediction only
comp13035_c0_seq1	PA4282	2e-19	Pae	L	COG0419	ATPase involved in DNA repair	INFORMATION STORAGE AND PROCESSING	Replication, recombination and repair
comp130380_c0_seq1	SPBC16G5.14c	3e-99	Spo	J	COG0092	Ribosomal protein S3	INFORMATION STORAGE AND PROCESSING	Translation, ribosomal structure and biogenesis
comp13084_c0_seq1	XF1213	1e-101	Xfa	T	COG1217	Predicted membrane GTPase involved in stress response	CELLULAR PROCESSES AND SIGNALING	Signal transduction mechanisms
comp130907_c0_seq1	SPAC5D6.01	4e-58	Spo	J	COG0096	Ribosomal protein S8	INFORMATION STORAGE AND PROCESSING	Translation, ribosomal structure and biogenesis
comp13117_c0_seq1	YOR052c	4e-14	Sce	R	COG3582	Predicted nucleic acid binding protein containing the AN1-type Zn-finger	POORLY CHARACTERIZED	General function prediction only
comp13129_c0_seq1	SPAC22A12.08c_1	2e-15	Spo	G	COG0647	Predicted sugar phosphatases of the HAD superfamily	METABOLISM	Carbohydrate transport and metabolism
comp13152_c0_seq1	PA0317	3e-36	Pae	C	COG0277	FAD/FMN-containing dehydrogenases	METABOLISM	Energy production and conversion
comp131606_c0_seq1	SPAC4F10.14c	4e-30	---	---	---	---	---	---
comp131848_c0_seq1	SPCC576.09	5e-51	Spo	J	COG0051	Ribosomal protein S10	INFORMATION STORAGE AND PROCESSING	Translation, ribosomal structure and biogenesis
comp132017_c0_seq1	XF1228	2e-15	---	---	---	---	---	---
comp132206_c0_seq1	SPBC29A3.04	4e-65	Spo	J	COG1358	Ribosomal protein HS6-type (S12/L30/L7a)	INFORMATION STORAGE AND PROCESSING	Translation, ribosomal structure and biogenesis
comp132263_c0_seq1	YGR087c	1e-180	Sce	GHR	COG3961	Pyruvate decarboxylase and related thiamine pyrophosphate-requiring enzymes	METABOLISM	Carbohydrate transport and metabolism
comp133109_c0_seq1	SPAC664.05	4e-38	Spo	J	COG4352	Ribosomal protein L13E	INFORMATION STORAGE AND PROCESSING	Translation, ribosomal structure and biogenesis
comp13359_c0_seq1	YPO2433	2e-23	Ype	J	COG0441	Threonyl-tRNA synthetase	INFORMATION STORAGE AND PROCESSING	Translation, ribosomal structure and biogenesis
comp134419_c0_seq1	BS_yxaA	7e-60	Bsu	G	COG1929	Glycerate kinase	METABOLISM	Carbohydrate transport and metabolism
comp134739_c0_seq1	SPCC1682.14	2e-66	Spo	J	COG2147	Ribosomal protein L19E	INFORMATION STORAGE AND PROCESSING	Translation, ribosomal structure and biogenesis
comp1347_c0_seq1	PA0767	9e-23	Pae	M	COG0481	Membrane GTPase LepA	CELLULAR PROCESSES AND SIGNALING	Cell wall/membrane/envelope biogenesis
comp13482_c0_seq1	DR0183_2	7e-34	Dra	E	COG0069	Glutamate synthase domain 2	METABOLISM	Amino acid transport and metabolism
comp134923_c0_seq1	YJL190c	3e-64	Sce	J	COG0096	Ribosomal protein S8	INFORMATION STORAGE AND PROCESSING	Translation, ribosomal structure and biogenesis
comp135020_c0_seq1	SPAC3A12.10	1e-54	Spo	J	COG2157	Ribosomal protein L20A (L18A)	INFORMATION STORAGE AND PROCESSING	Translation, ribosomal structure and biogenesis
comp135027_c0_seq1	XF0026	0	Xfa	E	COG0722	3-deoxy-D-arabino-heptulosonate 7-phosphate (DAHP) synthase	METABOLISM	Amino acid transport and metabolism
comp1354_c0_seq1	SPAC22A12.16	3e-22	Spo	C	COG0045	Succinyl-CoA synthetase, beta subunit	METABOLISM	Energy production and conversion
comp135653_c0_seq1	VC1350	4e-30	Vch	O	COG0678	Peroxiredoxin	CELLULAR PROCESSES AND SIGNALING	Posttranslational modification, protein turnover, chaperones
comp135751_c0_seq1	XF1535	0	Xfa	C	COG0372	Citrate synthase	METABOLISM	Energy production and conversion
comp135810_c0_seq1	XF1712	1e-114	---	---	---	---	---	---
comp135925_c0_seq1	XF2421	3e-33	Xfa	J	COG0268	Ribosomal protein S20	INFORMATION STORAGE AND PROCESSING	Translation, ribosomal structure and biogenesis
comp135935_c0_seq1	SPAC1071.07c	2e-52	Spo	J	COG0185	Ribosomal protein S19	INFORMATION STORAGE AND PROCESSING	Translation, ribosomal structure and biogenesis
comp135960_c0_seq1	mlr1801	9e-17	Mlo	C	COG0667	Predicted oxidoreductases (related to aryl-alcohol dehydrogenases)	METABOLISM	Energy production and conversion
comp136148_c0_seq1	SPBPI061	7e-48	Spo	B	COG2036	Histones H3 and H4	INFORMATION STORAGE AND PROCESSING	Chromatin structure and dynamics
comp136318_c0_seq1	XF0124	3e-64	Xfa	J	COG0013	Alanyl-tRNA synthetase	INFORMATION STORAGE AND PROCESSING	Translation, ribosomal structure and biogenesis
comp13635_c0_seq1	SPAC56F8.10	2e-14	Spo	E	COG0685	5,10-methylenetetrahydrofolate reductase	METABOLISM	Amino acid transport and metabolism
comp136603_c0_seq1	YPO0987	7e-21	Ype	Q	COG3485	Protocatechuate 3,4-dioxygenase beta subunit	METABOLISM	Secondary metabolites biosynthesis, transport and catabolism
comp13678_c0_seq1	TM0297	1e-18	Tma	IQR	COG1028	Dehydrogenases with different specificities (related to short-chain alcohol dehydrogenases)	METABOLISM	Lipid transport and metabolism
comp137630_c0_seq1	SPAC806.03c	7e-28	Spo	J	COG4830	Ribosomal protein S26	INFORMATION STORAGE AND PROCESSING	Translation, ribosomal structure and biogenesis
comp138026_c0_seq1	YPL090c	5e-70	Sce	J	COG2125	Ribosomal protein S6E (S10)	INFORMATION STORAGE AND PROCESSING	Translation, ribosomal structure and biogenesis
comp138283_c0_seq1	SPCC1393.03	3e-25	Spo	J	COG0185	Ribosomal protein S19	INFORMATION STORAGE AND PROCESSING	Translation, ribosomal structure and biogenesis
comp13835_c0_seq1	SPAC105.01c	4e-12	Spo	P	COG0475	Kef-type K+ transport systems, membrane components	METABOLISM	Inorganic ion transport and metabolism
comp138381_c0_seq1	YLR406c	1e-37	Sce	J	COG2097	Ribosomal protein L31E	INFORMATION STORAGE AND PROCESSING	Translation, ribosomal structure and biogenesis
comp138592_c0_seq1	SPAC3A12.14	2e-16	Spo	TZDR	COG5126	Ca2+-binding protein (EF-Hand superfamily)	CELLULAR PROCESSES AND SIGNALING	Signal transduction mechanisms
comp138730_c0_seq1	XF2559	2e-73	Xfa	J	COG0359	Ribosomal protein L9	INFORMATION STORAGE AND PROCESSING	Translation, ribosomal structure and biogenesis
comp13886_c0_seq1	SPAC24C9.05c	5e-12	Spo	R	COG0517	FOG: CBS domain	POORLY CHARACTERIZED	General function prediction only
comp13940_c0_seq1	YOL005c	3e-22	Sce	K	COG1761	DNA-directed RNA polymerase, subunit L	INFORMATION STORAGE AND PROCESSING	Transcription
comp1394_c0_seq1	SPAC10F6.14c	2e-15	Spo	R	COG0661	Predicted unusual protein kinase	POORLY CHARACTERIZED	General function prediction only
comp13964_c0_seq1	alr2999	8e-56	Nos	O	COG0542	ATPases with chaperone activity, ATP-binding subunit	CELLULAR PROCESSES AND SIGNALING	Posttranslational modification, protein turnover, chaperones
comp139717_c0_seq1	XF2614	1e-119	Xfa	P	COG0605	Superoxide dismutase	METABOLISM	Inorganic ion transport and metabolism
comp140051_c0_seq1	SPBC1D7.05c	5e-37	Spo	RTKL	COG0515	Serine/threonine protein kinase	POORLY CHARACTERIZED	General function prediction only
comp140333_c0_seq1	YGR034w	1e-45	Sce	J	COG0198	Ribosomal protein L24	INFORMATION STORAGE AND PROCESSING	Translation, ribosomal structure and biogenesis
comp14036_c0_seq1	Z3161	3e-22	EcZ	L	COG2963	Transposase and inactivated derivatives	INFORMATION STORAGE AND PROCESSING	Replication, recombination and repair
comp14043_c0_seq1	PA3162	5e-18	Pae	J	COG0539	Ribosomal protein S1	INFORMATION STORAGE AND PROCESSING	Translation, ribosomal structure and biogenesis
comp141112_c0_seq1	XF1943	3e-46	---	---	---	---	---	---
comp14117_c0_seq1	YNL330c	6e-37	Sce	BQ	COG0123	Deacetylases, including yeast histone deacetylase and acetoin utilization protein	INFORMATION STORAGE AND PROCESSING	Chromatin structure and dynamics
comp141203_c0_seq1	SPCP1E11.09c	4e-28	Spo	J	COG2058	Ribosomal protein L12E/L44/L45/RPP1/RPP2	INFORMATION STORAGE AND PROCESSING	Translation, ribosomal structure and biogenesis
comp14130_c0_seq1	SPAC664.10	9e-25	Spo	Z	COG5059	Kinesin-like protein	CELLULAR PROCESSES AND SIGNALING	Cytoskeleton
comp141388_c0_seq1	SPBC29B5.03c	1e-49	Spo	J	COG0198	Ribosomal protein L24	INFORMATION STORAGE AND PROCESSING	Translation, ribosomal structure and biogenesis
comp141457_c0_seq1	YKL180w	2e-64	Sce	J	COG0091	Ribosomal protein L22	INFORMATION STORAGE AND PROCESSING	Translation, ribosomal structure and biogenesis
comp141474_c0_seq1	PA4888	1e-123	Pae	I	COG3239	Fatty acid desaturase	METABOLISM	Lipid transport and metabolism
comp14148_c0_seq1	YOR312c	6e-19	Sce	J	COG2157	Ribosomal protein L20A (L18A)	INFORMATION STORAGE AND PROCESSING	Translation, ribosomal structure and biogenesis
comp141524_c0_seq1	SPAC23A6.14c	2e-12	---	---	---	---	---	---
comp141673_c0_seq1	XF0981	1e-52	---	---	---	---	---	---
comp141790_c0_seq1	XF0925	1e-159	Xfa	S	COG1652	Uncharacterized protein containing LysM domain	POORLY CHARACTERIZED	Function unknown
comp141899_c0_seq1	XF1955	7e-75	Xfa	T	COG0784	FOG: CheY-like receiver	CELLULAR PROCESSES AND SIGNALING	Signal transduction mechanisms
comp14193_c0_seq1	SPAC3F10.09	2e-42	Spo	E	COG0106	Phosphoribosylformimino-5-aminoimidazole carboxamide ribonucleotide (ProFAR) isomerase	METABOLISM	Amino acid transport and metabolism
comp142205_c0_seq1	XF2394_3	8e-47	Xfa	P	COG0607	Rhodanese-related sulfurtransferase	METABOLISM	Inorganic ion transport and metabolism
comp142342_c0_seq1	SPCC1322.11	6e-61	Spo	J	COG0093	Ribosomal protein L14	INFORMATION STORAGE AND PROCESSING	Translation, ribosomal structure and biogenesis
comp142505_c0_seq1	SPBC685.06	4e-90	Spo	J	COG0052	Ribosomal protein S2	INFORMATION STORAGE AND PROCESSING	Translation, ribosomal structure and biogenesis
comp142843_c0_seq1	SPBP8B7.06	5e-15	Spo	J	COG2058	Ribosomal protein L12E/L44/L45/RPP1/RPP2	INFORMATION STORAGE AND PROCESSING	Translation, ribosomal structure and biogenesis
comp14286_c0_seq1	YGR192c	3e-34	Sce	G	COG0057	Glyceraldehyde-3-phosphate dehydrogenase/erythrose-4-phosphate dehydrogenase	METABOLISM	Carbohydrate transport and metabolism
comp142870_c0_seq1	XF2596	0	Xfa	CE	COG0473	Isocitrate/isopropylmalate dehydrogenase	METABOLISM	Energy production and conversion
comp142948_c0_seq1	YDL156w	4e-18	Sce	R	COG2319	FOG: WD40 repeat	POORLY CHARACTERIZED	General function prediction only
comp14294_c0_seq1	PA3120	3e-27	Pae	E	COG0066	3-isopropylmalate dehydratase small subunit	METABOLISM	Amino acid transport and metabolism
comp143117_c0_seq1	XF0975	0	Xfa	P	COG3746	Phosphate-selective porin	METABOLISM	Inorganic ion transport and metabolism
comp143266_c0_seq1	ECU11g1690	2e-12	Ecu	KAD	COG5147	Myb superfamily proteins, including transcription factors and mRNA splicing factors	INFORMATION STORAGE AND PROCESSING	Transcription
comp143514_c0_seq1	all0010	1e-100	Nos	C	COG0356	F0F1-type ATP synthase, subunit a	METABOLISM	Energy production and conversion
comp144058_c0_seq1	XF0838	0	Xfa	O	COG0760	Parvulin-like peptidyl-prolyl isomerase	CELLULAR PROCESSES AND SIGNALING	Posttranslational modification, protein turnover, chaperones
comp14412_c0_seq1	SPAC12G12.04	1e-62	Spo	O	COG0459	Chaperonin GroEL (HSP60 family)	CELLULAR PROCESSES AND SIGNALING	Posttranslational modification, protein turnover, chaperones
comp14427_c0_seq1	YNR007c	4e-11	---	---	---	---	---	---
comp144734_c0_seq1	SPCC285.15c	2e-13	Spo	J	COG2053	Ribosomal protein S28E/S33	INFORMATION STORAGE AND PROCESSING	Translation, ribosomal structure and biogenesis
comp144737_c0_seq1	XF0002	1e-179	Xfa	L	COG0592	DNA polymerase sliding clamp subunit (PCNA homolog)	INFORMATION STORAGE AND PROCESSING	Replication, recombination and repair
comp144755_c0_seq1	YFR032c-a	2e-16	---	---	---	---	---	---
comp14491_c0_seq1	YJR105w	1e-12	Sce	G	COG0524	Sugar kinases, ribokinase family	METABOLISM	Carbohydrate transport and metabolism
comp144971_c0_seq1	YHR193c	5e-18	Sce	K	COG1308	Transcription factor homologous to NACalpha-BTF3	INFORMATION STORAGE AND PROCESSING	Transcription
comp144984_c0_seq1	BH2603	3e-97	Bha	E	COG2873	O-acetylhomoserine sulfhydrylase	METABOLISM	Amino acid transport and metabolism
comp14504_c0_seq1	BH1738	3e-20	Bha	C	COG1012	NAD-dependent aldehyde dehydrogenases	METABOLISM	Energy production and conversion
comp145144_c0_seq1	SPAC1805.13	5e-23	Spo	J	COG2163	Ribosomal protein L14E/L6E/L27E	INFORMATION STORAGE AND PROCESSING	Translation, ribosomal structure and biogenesis
comp14518_c0_seq1	alr3761_1	2e-26	Nos	T	COG2203	FOG: GAF domain	CELLULAR PROCESSES AND SIGNALING	Signal transduction mechanisms
comp14537_c0_seq1	YJL008c	2e-25	Sce	O	COG0459	Chaperonin GroEL (HSP60 family)	CELLULAR PROCESSES AND SIGNALING	Posttranslational modification, protein turnover, chaperones
comp145425_c0_seq1	SPAC694.05c	5e-12	Spo	J	COG4901	Ribosomal protein S25	INFORMATION STORAGE AND PROCESSING	Translation, ribosomal structure and biogenesis
comp145441_c0_seq1	PA0250	2e-24	Pae	R	COG0517	FOG: CBS domain	POORLY CHARACTERIZED	General function prediction only
comp14575_c0_seq1	SPBC1734.11	2e-29	Spo	O	COG0484	DnaJ-class molecular chaperone with C-terminal Zn finger domain	CELLULAR PROCESSES AND SIGNALING	Posttranslational modification, protein turnover, chaperones
comp14596_c0_seq1	SPAC2F7.02c	2e-20	Spo	K	COG5190	TFIIF-interacting CTD phosphatases, including NLI-interacting factor	INFORMATION STORAGE AND PROCESSING	Transcription
comp146247_c0_seq1	SPAC19G12.06c	3e-49	Spo	B	COG5262	Histone H2A	INFORMATION STORAGE AND PROCESSING	Chromatin structure and dynamics
comp146445_c0_seq1	SPBC18H10.12c	3e-79	Spo	J	COG1841	Ribosomal protein L30/L7E	INFORMATION STORAGE AND PROCESSING	Translation, ribosomal structure and biogenesis
comp146791_c0_seq1	SPAC3A12.14	4e-57	Spo	TZDR	COG5126	Ca2+-binding protein (EF-Hand superfamily)	CELLULAR PROCESSES AND SIGNALING	Signal transduction mechanisms
comp14692_c0_seq1	mlr8003_1	1e-11	---	---	---	---	---	---
comp146965_c0_seq1	XF1811	8e-75	Xfa	M	COG3065	Starvation-inducible outer membrane lipoprotein	CELLULAR PROCESSES AND SIGNALING	Cell wall/membrane/envelope biogenesis
comp146968_c0_seq1	YPO3244	0	Ype	I	COG1960	Acyl-CoA dehydrogenases	METABOLISM	Lipid transport and metabolism
comp146_c0_seq1	MA3604	9e-11	Mac	E	COG2866	Predicted carboxypeptidase	METABOLISM	Amino acid transport and metabolism
comp147286_c0_seq1	SPAC8C9.08	9e-61	Spo	J	COG0049	Ribosomal protein S7	INFORMATION STORAGE AND PROCESSING	Translation, ribosomal structure and biogenesis
comp14731_c0_seq1	XF0280	5e-36	Xfa	E	COG0260	Leucyl aminopeptidase	METABOLISM	Amino acid transport and metabolism
comp147454_c0_seq1	SPBC1685.10	2e-35	Spo	J	COG2051	Ribosomal protein S27E	INFORMATION STORAGE AND PROCESSING	Translation, ribosomal structure and biogenesis
comp147880_c0_seq1	XF0464	2e-61	Xfa	S	COG1520	FOG: WD40-like repeat	POORLY CHARACTERIZED	Function unknown
comp14854_c0_seq1	YDL135c	2e-13	---	---	---	---	---	---
comp148844_c0_seq1	XF0181	7e-66	Xfa	E	COG0509	Glycine cleavage system H protein (lipoate-binding)	METABOLISM	Amino acid transport and metabolism
comp148847_c0_seq1	SPBC577.02	5e-22	---	---	---	---	---	---
comp149148_c0_seq1	YDL191w	2e-11	Sce	J	COG0255	Ribosomal protein L29	INFORMATION STORAGE AND PROCESSING	Translation, ribosomal structure and biogenesis
comp14924_c0_seq1	SMc04083	7e-12	Sme	P	COG0288	Carbonic anhydrase	METABOLISM	Inorganic ion transport and metabolism
comp149328_c0_seq1	SPBC21C3.13	2e-22	Spo	J	COG2238	Ribosomal protein S19E (S16A)	INFORMATION STORAGE AND PROCESSING	Translation, ribosomal structure and biogenesis
comp14940_c0_seq1	YHR107c	6e-26	Sce	DZ	COG5019	Septin family protein	CELLULAR PROCESSES AND SIGNALING	Cell cycle control, cell division, chromosome partitioning
comp14966_c0_seq1	SSO1030	3e-14	Sso	R	COG0300	Short-chain dehydrogenases of various substrate specificities	POORLY CHARACTERIZED	General function prediction only
comp149702_c0_seq1	SPAC20G4.06c	5e-39	---	---	---	---	---	---
comp150020_c0_seq1	SPCC330.14c	1e-15	Spo	J	COG2075	Ribosomal protein L24E	INFORMATION STORAGE AND PROCESSING	Translation, ribosomal structure and biogenesis
comp150044_c0_seq1	XF0193	1e-61	Xfa	H	COG0720	6-pyruvoyl-tetrahydropterin synthase	METABOLISM	Coenzyme transport and metabolism
comp150194_c0_seq1	SPCC613.06	1e-51	Spo	J	COG0097	Ribosomal protein L6P/L9E	INFORMATION STORAGE AND PROCESSING	Translation, ribosomal structure and biogenesis
comp15019_c0_seq1	NMB0733	2e-56	Nme	H	COG0132	Dethiobiotin synthetase	METABOLISM	Coenzyme transport and metabolism
comp150385_c0_seq1	CT390	9e-23	Ctr	E	COG0436	Aspartate/tyrosine/aromatic aminotransferase	METABOLISM	Amino acid transport and metabolism
comp15043_c0_seq1	Ta1111	1e-42	Tac	MG	COG0451	Nucleoside-diphosphate-sugar epimerases	CELLULAR PROCESSES AND SIGNALING	Cell wall/membrane/envelope biogenesis
comp150709_c0_seq1	YEL034w	3e-33	Sce	J	COG0231	Translation elongation factor P (EF-P)/translation initiation factor 5A (eIF-5A)	INFORMATION STORAGE AND PROCESSING	Translation, ribosomal structure and biogenesis
comp150790_c0_seq1	YJR078w	3e-17	---	---	---	---	---	---
comp15103_c0_seq1	STM2291	1e-29	Sty	MR	COG4948	L-alanine-DL-glutamate epimerase and related enzymes of enolase superfamily	CELLULAR PROCESSES AND SIGNALING	Cell wall/membrane/envelope biogenesis
comp151157_c0_seq1	YDR382w	2e-14	Sce	J	COG2058	Ribosomal protein L12E/L44/L45/RPP1/RPP2	INFORMATION STORAGE AND PROCESSING	Translation, ribosomal structure and biogenesis
comp151210_c0_seq1	YLR388w	1e-21	Sce	J	COG0199	Ribosomal protein S14	INFORMATION STORAGE AND PROCESSING	Translation, ribosomal structure and biogenesis
comp15127_c0_seq1	CC0968	2e-16	Ccr	G	COG1472	Beta-glucosidase-related glycosidases	METABOLISM	Carbohydrate transport and metabolism
comp15175_c0_seq1	XF0404	2e-25	Xfa	M	COG1664	Integral membrane protein CcmA involved in cell shape determination	CELLULAR PROCESSES AND SIGNALING	Cell wall/membrane/envelope biogenesis
comp15181_c0_seq1	SPBC11C11.07	5e-16	Spo	J	COG1727	Ribosomal protein L18E	INFORMATION STORAGE AND PROCESSING	Translation, ribosomal structure and biogenesis
comp151856_c0_seq1	XF1803	2e-53	---	---	---	---	---	---
comp152201_c0_seq1	SPAC9G1.03c	3e-50	Spo	J	COG1911	Ribosomal protein L30E	INFORMATION STORAGE AND PROCESSING	Translation, ribosomal structure and biogenesis
comp15229_c0_seq1	CAC0359	8e-37	Cac	R	COG4225	Predicted unsaturated glucuronyl hydrolase involved in regulation of bacterial surface properties, and related proteins	POORLY CHARACTERIZED	General function prediction only
comp15254_c0_seq1	YKR055w	6e-16	Sce	R	COG1100	GTPase SAR1 and related small G proteins	POORLY CHARACTERIZED	General function prediction only
comp15254_c1_seq1	SPAC110.03	4e-40	Spo	R	COG1100	GTPase SAR1 and related small G proteins	POORLY CHARACTERIZED	General function prediction only
comp153403_c0_seq1	XF1830	1e-80	Xfa	R	COG0523	Putative GTPases (G3E family)	POORLY CHARACTERIZED	General function prediction only
comp153535_c0_seq1	YOR052c	5e-21	Sce	R	COG3582	Predicted nucleic acid binding protein containing the AN1-type Zn-finger	POORLY CHARACTERIZED	General function prediction only
comp153681_c0_seq1	RSp0572	3e-55	---	---	---	---	---	---
comp153783_c0_seq1	YOR122c	2e-37	---	---	---	---	---	---
comp15379_c0_seq1	SPAC8E11.02c	2e-20	Spo	T	COG5040	14-3-3 family protein	CELLULAR PROCESSES AND SIGNALING	Signal transduction mechanisms
comp15397_c0_seq2	YPL217c	3e-12	Sce	J	COG5192	GTP-binding protein required for 40S ribosome biogenesis	INFORMATION STORAGE AND PROCESSING	Translation, ribosomal structure and biogenesis
comp154019_c0_seq1	SPBC685.07c	1e-43	Spo	J	COG2163	Ribosomal protein L14E/L6E/L27E	INFORMATION STORAGE AND PROCESSING	Translation, ribosomal structure and biogenesis
comp154085_c0_seq1	XF2306	1e-178	Xfa	H	COG0113	Delta-aminolevulinic acid dehydratase	METABOLISM	Coenzyme transport and metabolism
comp154110_c0_seq1	YKL190w	9e-12	Sce	TZDR	COG5126	Ca2+-binding protein (EF-Hand superfamily)	CELLULAR PROCESSES AND SIGNALING	Signal transduction mechanisms
comp154198_c0_seq1	XF1324	1e-176	---	---	---	---	---	---
comp154227_c0_seq1	XF1821	0	Xfa	EH	COG0028	Thiamine pyrophosphate-requiring enzymes [acetolactate synthase, pyruvate dehydrogenase (cytochrome), glyoxylate carboligase, phosphonopyruvate decarboxylase]	METABOLISM	Amino acid transport and metabolism
comp154247_c0_seq1	SPCC330.14c	5e-19	Spo	J	COG2075	Ribosomal protein L24E	INFORMATION STORAGE AND PROCESSING	Translation, ribosomal structure and biogenesis
comp154302_c0_seq1	Cgl1506	1e-16	Cgl	MG	COG0702	Predicted nucleoside-diphosphate-sugar epimerases	CELLULAR PROCESSES AND SIGNALING	Cell wall/membrane/envelope biogenesis
comp154405_c0_seq1	XF0111	1e-161	Xfa	J	COG0024	Methionine aminopeptidase	INFORMATION STORAGE AND PROCESSING	Translation, ribosomal structure and biogenesis
comp154427_c0_seq1	PA4973	0	Pae	H	COG0422	Thiamine biosynthesis protein ThiC	METABOLISM	Coenzyme transport and metabolism
comp154434_c0_seq1	SPBC530.10c	9e-57	---	---	---	---	---	---
comp15453_c0_seq1	sdhC	1e-20	Eco	C	COG2009	Succinate dehydrogenase/fumarate reductase, cytochrome b subunit	METABOLISM	Energy production and conversion
comp154744_c0_seq1	YKR057w	2e-19	---	---	---	---	---	---
comp154747_c0_seq1	YIL133c	1e-65	Sce	J	COG0102	Ribosomal protein L13	INFORMATION STORAGE AND PROCESSING	Translation, ribosomal structure and biogenesis
comp154997_c0_seq1	YLR388w	5e-24	Sce	J	COG0199	Ribosomal protein S14	INFORMATION STORAGE AND PROCESSING	Translation, ribosomal structure and biogenesis
comp155102_c0_seq1	XF2575	1e-138	Xfa	I	COG0821	Enzyme involved in the deoxyxylulose pathway of isoprenoid biosynthesis	METABOLISM	Lipid transport and metabolism
comp15525_c0_seq1	PA2769	3e-26	Pae	F	COG1051	ADP-ribose pyrophosphatase	METABOLISM	Nucleotide transport and metabolism
comp155311_c0_seq1	Rv1254	4e-13	Mtu	I	COG1835	Predicted acyltransferases	METABOLISM	Lipid transport and metabolism
comp155519_c0_seq1	STM0952	3e-71	Sty	K	COG0583	Transcriptional regulator	INFORMATION STORAGE AND PROCESSING	Transcription
comp15556_c0_seq1	RSp0236	8e-35	Rso	G	COG1640	4-alpha-glucanotransferase	METABOLISM	Carbohydrate transport and metabolism
comp155689_c0_seq1	YML073c	1e-43	Sce	J	COG2163	Ribosomal protein L14E/L6E/L27E	INFORMATION STORAGE AND PROCESSING	Translation, ribosomal structure and biogenesis
comp15628_c0_seq1	YMR207c_3	9e-16	Sce	I	COG4799	Acetyl-CoA carboxylase, carboxyltransferase component (subunits alpha and beta)	METABOLISM	Lipid transport and metabolism
comp15644_c0_seq1	SPAC2F7.10_1	4e-11	Spo	R	COG0666	FOG: Ankyrin repeat	POORLY CHARACTERIZED	General function prediction only
comp15649_c0_seq1	SPBC354.02c	3e-25	Spo	U	COG0201	Preprotein translocase subunit SecY	CELLULAR PROCESSES AND SIGNALING	Intracellular trafficking, secretion, and vesicular transport
comp15677_c0_seq1	YPL090c	7e-40	Sce	J	COG2125	Ribosomal protein S6E (S10)	INFORMATION STORAGE AND PROCESSING	Translation, ribosomal structure and biogenesis
comp15695_c0_seq1	YNL112w	2e-40	Sce	LKJ	COG0513	Superfamily II DNA and RNA helicases	INFORMATION STORAGE AND PROCESSING	Replication, recombination and repair
comp157150_c0_seq1	XF1211	0	Xfa	C	COG0039	Malate/lactate dehydrogenases	METABOLISM	Energy production and conversion
comp15764_c0_seq1	XF1947	1e-27	Xfa	S	COG3147	Uncharacterized protein conserved in bacteria	POORLY CHARACTERIZED	Function unknown
comp15793_c0_seq1	SPAC323.06c	3e-11	Spo	H	COG0476	Dinucleotide-utilizing enzymes involved in molybdopterin and thiamine biosynthesis family 2	METABOLISM	Coenzyme transport and metabolism
comp15803_c0_seq1	VC0443	2e-34	Vch	J	COG0030	Dimethyladenosine transferase (rRNA methylation)	INFORMATION STORAGE AND PROCESSING	Translation, ribosomal structure and biogenesis
comp15821_c0_seq1	YNL064c	2e-21	Sce	O	COG0484	DnaJ-class molecular chaperone with C-terminal Zn finger domain	CELLULAR PROCESSES AND SIGNALING	Posttranslational modification, protein turnover, chaperones
comp15834_c0_seq1	SPBC4B4.07c	2e-20	Spo	R	COG0724	RNA-binding proteins (RRM domain)	POORLY CHARACTERIZED	General function prediction only
comp158364_c0_seq1	PA4175	4e-89	---	---	---	---	---	---
comp15836_c0_seq1	YPO2554	2e-18	Ype	C	COG0377	NADH:ubiquinone oxidoreductase 20 kD subunit and related Fe-S oxidoreductases	METABOLISM	Energy production and conversion
comp15855_c0_seq1	SPAC821.09	2e-17	Spo	M	COG5498	Predicted glycosyl hydrolase	CELLULAR PROCESSES AND SIGNALING	Cell wall/membrane/envelope biogenesis
comp158644_c0_seq1	SPAPB8E5.06c	7e-62	Spo	J	COG0087	Ribosomal protein L3	INFORMATION STORAGE AND PROCESSING	Translation, ribosomal structure and biogenesis
comp158659_c0_seq1	SPAC9E9.04	1e-26	Spo	S	COG5374	Uncharacterized conserved protein	POORLY CHARACTERIZED	Function unknown
comp158715_c0_seq1	XF0275	2e-96	Xfa	F	COG0563	Adenylate kinase and related kinases	METABOLISM	Nucleotide transport and metabolism
comp158794_c0_seq1	XF0283	7e-28	---	---	---	---	---	---
comp15895_c0_seq1	SPAC1F5.09c	5e-16	Spo	RTKL	COG0515	Serine/threonine protein kinase	POORLY CHARACTERIZED	General function prediction only
comp1589_c0_seq1	ECU01g1230	4e-19	Ecu	O	COG0464	ATPases of the AAA+ class	CELLULAR PROCESSES AND SIGNALING	Posttranslational modification, protein turnover, chaperones
comp15933_c0_seq1	YLR195c	2e-18	Sce	I	COG5092	N-myristoyl transferase	METABOLISM	Lipid transport and metabolism
comp159390_c0_seq1	SPAC7D4.07c	8e-27	Spo	OC	COG0526	Thiol-disulfide isomerase and thioredoxins	CELLULAR PROCESSES AND SIGNALING	Posttranslational modification, protein turnover, chaperones
comp159469_c0_seq1	AF0834	2e-11	Afu	P	COG1528	Ferritin-like protein	METABOLISM	Inorganic ion transport and metabolism
comp159516_c0_seq1	RSc3136	4e-15	Rso	NT	COG0840	Methyl-accepting chemotaxis protein	CELLULAR PROCESSES AND SIGNALING	Cell motility
comp159645_c0_seq1	SPBC32F12.11	1e-155	Spo	G	COG0057	Glyceraldehyde-3-phosphate dehydrogenase/erythrose-4-phosphate dehydrogenase	METABOLISM	Carbohydrate transport and metabolism
comp15975_c0_seq1	SPAC17A2.05	1e-21	Spo	C	COG1053	Succinate dehydrogenase/fumarate reductase, flavoprotein subunit	METABOLISM	Energy production and conversion
comp15980_c0_seq1	SPAC4A8.02c	4e-16	Spo	S	COG0432	Uncharacterized conserved protein	POORLY CHARACTERIZED	Function unknown
comp15985_c0_seq1	SPBC11C11.07	3e-46	Spo	J	COG1727	Ribosomal protein L18E	INFORMATION STORAGE AND PROCESSING	Translation, ribosomal structure and biogenesis
comp15997_c0_seq1	YDL084w	6e-25	Sce	LKJ	COG0513	Superfamily II DNA and RNA helicases	INFORMATION STORAGE AND PROCESSING	Replication, recombination and repair
comp15_c0_seq1	SPAC4F8.14c	4e-27	Spo	I	COG3425	3-hydroxy-3-methylglutaryl CoA synthase	METABOLISM	Lipid transport and metabolism
comp160111_c0_seq1	SPBC1778.08c	2e-53	---	---	---	---	---	---
comp160133_c0_seq1	YIR037w	5e-66	Sce	O	COG0386	Glutathione peroxidase	CELLULAR PROCESSES AND SIGNALING	Posttranslational modification, protein turnover, chaperones
comp160371_c0_seq1	PA4771	0	Pae	C	COG1304	L-lactate dehydrogenase (FMN-dependent) and related alpha-hydroxy acid dehydrogenases	METABOLISM	Energy production and conversion
comp1603_c0_seq1	SPBC1198.08	1e-27	Spo	E	COG0624	Acetylornithine deacetylase/Succinyl-diaminopimelate desuccinylase and related deacylases	METABOLISM	Amino acid transport and metabolism
comp16054_c0_seq1	RSc2061	6e-48	Rso	C	COG0377	NADH:ubiquinone oxidoreductase 20 kD subunit and related Fe-S oxidoreductases	METABOLISM	Energy production and conversion
comp160594_c0_seq1	SPAC1834.06c	5e-38	---	---	---	---	---	---
comp16085_c0_seq1	Ta0406m	5e-11	Tac	I	COG1257	Hydroxymethylglutaryl-CoA reductase	METABOLISM	Lipid transport and metabolism
comp160899_c0_seq1	PA2839	1e-17	Pae	S	COG3384	Uncharacterized conserved protein	POORLY CHARACTERIZED	Function unknown
comp16091_c0_seq1	XF1354	7e-32	Xfa	K	COG1846	Transcriptional regulators	INFORMATION STORAGE AND PROCESSING	Transcription
comp161061_c0_seq1	SPAC1687.06c	2e-12	---	---	---	---	---	---
comp161194_c0_seq1	YJR123w	5e-77	Sce	J	COG0049	Ribosomal protein S7	INFORMATION STORAGE AND PROCESSING	Translation, ribosomal structure and biogenesis
comp161631_c0_seq1	YNL161w	3e-15	Sce	RTKL	COG0515	Serine/threonine protein kinase	POORLY CHARACTERIZED	General function prediction only
comp16164_c0_seq1	SPAC2F7.16c	8e-13	Spo	I	COG1502	Phosphatidylserine/phosphatidylglycerophosphate/cardiolipin synthases and related enzymes	METABOLISM	Lipid transport and metabolism
comp16172_c0_seq1	YPR132w	2e-36	Sce	J	COG0048	Ribosomal protein S12	INFORMATION STORAGE AND PROCESSING	Translation, ribosomal structure and biogenesis
comp16215_c0_seq1	PA4442_1	1e-27	Pae	P	COG2895	GTPases - Sulfate adenylate transferase subunit 1	METABOLISM	Inorganic ion transport and metabolism
comp16234_c0_seq1	XF0450	2e-28	Xfa	T	COG0784	FOG: CheY-like receiver	CELLULAR PROCESSES AND SIGNALING	Signal transduction mechanisms
comp1625_c0_seq1	icc	3e-13	Eco	R	COG1409	Predicted phosphohydrolases	POORLY CHARACTERIZED	General function prediction only
comp16269_c0_seq1	SPCC1450.04	7e-19	Spo	J	COG2092	Translation elongation factor EF-1beta	INFORMATION STORAGE AND PROCESSING	Translation, ribosomal structure and biogenesis
comp163021_c0_seq1	YIL052c	4e-44	Sce	J	COG2174	Ribosomal protein L34E	INFORMATION STORAGE AND PROCESSING	Translation, ribosomal structure and biogenesis
comp16319_c0_seq1	SPBC29B5.03c	8e-24	Spo	J	COG0198	Ribosomal protein L24	INFORMATION STORAGE AND PROCESSING	Translation, ribosomal structure and biogenesis
comp16352_c0_seq1	YOR150w	3e-27	Sce	J	COG0102	Ribosomal protein L13	INFORMATION STORAGE AND PROCESSING	Translation, ribosomal structure and biogenesis
comp1638_c0_seq1	XF1121	1e-29	Xfa	E	COG0685	5,10-methylenetetrahydrofolate reductase	METABOLISM	Amino acid transport and metabolism
comp1638_c1_seq1	XF1121	1e-47	Xfa	E	COG0685	5,10-methylenetetrahydrofolate reductase	METABOLISM	Amino acid transport and metabolism
comp16391_c0_seq1	YIR042c	7e-11	Sce	J	COG1670	Acetyltransferases, including N-acetylases of ribosomal proteins	INFORMATION STORAGE AND PROCESSING	Translation, ribosomal structure and biogenesis
comp164109_c0_seq1	YJR145c	2e-31	Sce	J	COG1471	Ribosomal protein S4E	INFORMATION STORAGE AND PROCESSING	Translation, ribosomal structure and biogenesis
comp164134_c0_seq1	XF1185	4e-43	---	---	---	---	---	---
comp164169_c0_seq1	SPAC15A10.03c	4e-22	Spo	KL	COG0553	Superfamily II DNA/RNA helicases, SNF2 family	INFORMATION STORAGE AND PROCESSING	Transcription
comp16417_c0_seq1	alr0052	9e-23	Nos	OC	COG0526	Thiol-disulfide isomerase and thioredoxins	CELLULAR PROCESSES AND SIGNALING	Posttranslational modification, protein turnover, chaperones
comp164209_c0_seq1	YMR143w	4e-68	Sce	J	COG0103	Ribosomal protein S9	INFORMATION STORAGE AND PROCESSING	Translation, ribosomal structure and biogenesis
comp164359_c0_seq1	RSc2749	1e-148	Rso	G	COG0057	Glyceraldehyde-3-phosphate dehydrogenase/erythrose-4-phosphate dehydrogenase	METABOLISM	Carbohydrate transport and metabolism
comp16438_c0_seq1	YKL180w	4e-14	Sce	J	COG0091	Ribosomal protein L22	INFORMATION STORAGE AND PROCESSING	Translation, ribosomal structure and biogenesis
comp16448_c0_seq1	YBR042c	4e-21	Sce	I	COG0204	1-acyl-sn-glycerol-3-phosphate acyltransferase	METABOLISM	Lipid transport and metabolism
comp16453_c0_seq1	SPAC6F6.10c	4e-11	---	---	---	---	---	---
comp164682_c0_seq1	SPAC6G9.07c	4e-68	---	---	---	---	---	---
comp164685_c0_seq1	SPAC18G6.14c	2e-16	---	---	---	---	---	---
comp164720_c0_seq1	SPAC4A8.16c	2e-41	---	---	---	---	---	---
comp164911_c0_seq1	YDR025w	2e-54	Sce	J	COG0186	Ribosomal protein S17	INFORMATION STORAGE AND PROCESSING	Translation, ribosomal structure and biogenesis
comp164987_c0_seq1	XF1291	0	Xfa	G	COG0148	Enolase	METABOLISM	Carbohydrate transport and metabolism
comp165200_c0_seq1	XF2700	0	Xfa	C	COG2838	Monomeric isocitrate dehydrogenase	METABOLISM	Energy production and conversion
comp16523_c0_seq1	YML012w	5e-38	---	---	---	---	---	---
comp16533_c0_seq1	YLR197w	2e-18	Sce	J	COG1498	Protein implicated in ribosomal biogenesis, Nop56p homolog	INFORMATION STORAGE AND PROCESSING	Translation, ribosomal structure and biogenesis
comp165576_c0_seq1	BMEI0622	2e-43	Bme	P	COG3158	K+ transporter	METABOLISM	Inorganic ion transport and metabolism
comp165663_c0_seq1	BH1513	2e-17	Bha	R	COG2252	Permeases	POORLY CHARACTERIZED	General function prediction only
comp16570_c0_seq1	SPAC732.01	3e-16	Spo	C	COG0636	F0F1-type ATP synthase, subunit c/Archaeal/vacuolar-type H+-ATPase, subunit K	METABOLISM	Energy production and conversion
comp165847_c0_seq1	XF0458	2e-83	Xfa	F	COG0105	Nucleoside diphosphate kinase	METABOLISM	Nucleotide transport and metabolism
comp166159_c0_seq1	SPAC1805.11c	7e-35	Spo	J	COG4830	Ribosomal protein S26	INFORMATION STORAGE AND PROCESSING	Translation, ribosomal structure and biogenesis
comp16616_c0_seq1	SPAC16E8.16	2e-22	Spo	K	COG1405	Transcription initiation factor TFIIIB, Brf1 subunit/Transcription initiation factor TFIIB	INFORMATION STORAGE AND PROCESSING	Transcription
comp166276_c0_seq1	XF0743	3e-57	Xfa	L	COG0776	Bacterial nucleoid DNA-binding protein	INFORMATION STORAGE AND PROCESSING	Replication, recombination and repair
comp166463_c0_seq1	SPAC1834.06c	2e-25	---	---	---	---	---	---
comp16696_c0_seq1	SPAC20G4.06c	1e-42	---	---	---	---	---	---
comp167174_c0_seq1	XF2012	3e-26	Xfa	S	COG3027	Uncharacterized protein conserved in bacteria	POORLY CHARACTERIZED	Function unknown
comp167224_c0_seq1	SPBC18H10.13	2e-64	Spo	J	COG0100	Ribosomal protein S11	INFORMATION STORAGE AND PROCESSING	Translation, ribosomal structure and biogenesis
comp16737_c0_seq1	AGl548	2e-30	Atu	L	COG2963	Transposase and inactivated derivatives	INFORMATION STORAGE AND PROCESSING	Replication, recombination and repair
comp16752_c0_seq1	SPCC285.15c	2e-21	Spo	J	COG2053	Ribosomal protein S28E/S33	INFORMATION STORAGE AND PROCESSING	Translation, ribosomal structure and biogenesis
comp16783_c0_seq1	SPBC776.11	1e-31	Spo	J	COG0200	Ribosomal protein L15	INFORMATION STORAGE AND PROCESSING	Translation, ribosomal structure and biogenesis
comp167871_c0_seq1	BS_yvpA	3e-20	---	---	---	---	---	---
comp16792_c0_seq1	prsA	3e-19	Eco	FE	COG0462	Phosphoribosylpyrophosphate synthetase	METABOLISM	Nucleotide transport and metabolism
comp16801_c0_seq1	SPAC16E8.17c	8e-35	Spo	C	COG0074	Succinyl-CoA synthetase, alpha subunit	METABOLISM	Energy production and conversion
comp168080_c0_seq1	SPBC365.03c	4e-71	Spo	J	COG2139	Ribosomal protein L21E	INFORMATION STORAGE AND PROCESSING	Translation, ribosomal structure and biogenesis
comp168143_c0_seq1	SPCC576.09	3e-53	Spo	J	COG0051	Ribosomal protein S10	INFORMATION STORAGE AND PROCESSING	Translation, ribosomal structure and biogenesis
comp16830_c0_seq1	YJL115w	1e-28	Sce	KB	COG5137	Histone chaperone involved in gene silencing	INFORMATION STORAGE AND PROCESSING	Transcription
comp16843_c0_seq1	sll1342	1e-15	Syn	G	COG0057	Glyceraldehyde-3-phosphate dehydrogenase/erythrose-4-phosphate dehydrogenase	METABOLISM	Carbohydrate transport and metabolism
comp16869_c0_seq1	YOR099w	5e-77	Sce	G	COG5020	Mannosyltransferase	METABOLISM	Carbohydrate transport and metabolism
comp16907_c0_seq1	PA0317	5e-42	Pae	C	COG0277	FAD/FMN-containing dehydrogenases	METABOLISM	Energy production and conversion
comp16910_c0_seq1	SPBC4F6.18c	9e-38	Spo	R	COG1100	GTPase SAR1 and related small G proteins	POORLY CHARACTERIZED	General function prediction only
comp16914_c0_seq1	SPAC227.10	9e-15	---	---	---	---	---	---
comp16922_c0_seq1	SPBC11C11.09c	1e-31	Spo	J	COG0256	Ribosomal protein L18	INFORMATION STORAGE AND PROCESSING	Translation, ribosomal structure and biogenesis
comp16937_c0_seq1	SPAC328.02	1e-17	---	---	---	---	---	---
comp169445_c0_seq1	YPR043w	2e-38	Sce	J	COG1997	Ribosomal protein L37AE/L43A	INFORMATION STORAGE AND PROCESSING	Translation, ribosomal structure and biogenesis
comp16_c0_seq1	Cj1058c_3	8e-11	Cje	F	COG0516	IMP dehydrogenase/GMP reductase	METABOLISM	Nucleotide transport and metabolism
comp17010_c0_seq1	SPAPB1A10.07c	1e-12	---	---	---	---	---	---
comp17032_c0_seq1	YFR014c	9e-62	Sce	RTKL	COG0515	Serine/threonine protein kinase	POORLY CHARACTERIZED	General function prediction only
comp17051_c0_seq1	SPAC17A2.13c	6e-23	Spo	T	COG5040	14-3-3 family protein	CELLULAR PROCESSES AND SIGNALING	Signal transduction mechanisms
comp170536_c0_seq1	YJR123w	1e-20	Sce	J	COG0049	Ribosomal protein S7	INFORMATION STORAGE AND PROCESSING	Translation, ribosomal structure and biogenesis
comp17060_c0_seq1	SPAC1039.04	6e-13	Spo	GEPR	COG0477	Permeases of the major facilitator superfamily	METABOLISM	Carbohydrate transport and metabolism
comp17069_c0_seq1	RSc2096	1e-28	Rso	F	COG4631	Xanthine dehydrogenase, molybdopterin-binding subunit B	METABOLISM	Nucleotide transport and metabolism
comp170805_c0_seq1	XF2760	1e-125	Xfa	S	COG4760	Predicted membrane protein	POORLY CHARACTERIZED	Function unknown
comp170865_c0_seq1	XF2534	7e-60	Xfa	TK	COG0745	Response regulators consisting of a CheY-like receiver domain and a winged-helix DNA-binding domain	CELLULAR PROCESSES AND SIGNALING	Signal transduction mechanisms
comp17087_c0_seq1	XF1949	8e-31	Xfa	F	COG0034	Glutamine phosphoribosylpyrophosphate amidotransferase	METABOLISM	Nucleotide transport and metabolism
comp17101_c0_seq1	SPCC74.05	3e-18	Spo	J	COG2163	Ribosomal protein L14E/L6E/L27E	INFORMATION STORAGE AND PROCESSING	Translation, ribosomal structure and biogenesis
comp171153_c0_seq1	SPAC31G5.17c	2e-29	Spo	J	COG5045	Ribosomal protein S10E	INFORMATION STORAGE AND PROCESSING	Translation, ribosomal structure and biogenesis
comp171330_c0_seq1	SPAC23A1.08c	3e-26	Spo	J	COG2174	Ribosomal protein L34E	INFORMATION STORAGE AND PROCESSING	Translation, ribosomal structure and biogenesis
comp17140_c0_seq1	SPBC119.02	3e-31	Spo	O	COG5078	Ubiquitin-protein ligase	CELLULAR PROCESSES AND SIGNALING	Posttranslational modification, protein turnover, chaperones
comp171669_c0_seq1	XF1259	0	Xfa	G	COG0574	Phosphoenolpyruvate synthase/pyruvate phosphate dikinase	METABOLISM	Carbohydrate transport and metabolism
comp171792_c0_seq1	BMEII0388	1e-25	Bme	C	COG1012	NAD-dependent aldehyde dehydrogenases	METABOLISM	Energy production and conversion
comp17179_c0_seq1	SPAC4F8.06	2e-42	Spo	J	COG0048	Ribosomal protein S12	INFORMATION STORAGE AND PROCESSING	Translation, ribosomal structure and biogenesis
comp17192_c0_seq1	SPCC24B10.07	4e-55	Spo	RTKL	COG0515	Serine/threonine protein kinase	POORLY CHARACTERIZED	General function prediction only
comp17196_c0_seq1	VC1580	5e-19	Vch	K	COG0583	Transcriptional regulator	INFORMATION STORAGE AND PROCESSING	Transcription
comp172058_c0_seq1	SPAC26A3.05	4e-43	---	---	---	---	---	---
comp17219_c0_seq1	PA4366	2e-17	Pae	P	COG0605	Superoxide dismutase	METABOLISM	Inorganic ion transport and metabolism
comp172220_c0_seq1	XF1143	0	Xfa	C	COG0055	F0F1-type ATP synthase, beta subunit	METABOLISM	Energy production and conversion
comp172295_c0_seq1	SPCC622.09	7e-26	---	---	---	---	---	---
comp17249_c0_seq1	YNL096c	7e-24	---	---	---	---	---	---
comp172701_c0_seq1	PA1310	8e-66	Pae	E	COG0075	Serine-pyruvate aminotransferase/archaeal aspartate aminotransferase	METABOLISM	Amino acid transport and metabolism
comp17286_c0_seq1	XF0049	6e-60	Xfa	I	COG0439	Biotin carboxylase	METABOLISM	Lipid transport and metabolism
comp17288_c0_seq1	RSc0875	1e-14	---	---	---	---	---	---
comp17296_c0_seq1	SPCC1450.04	4e-14	Spo	J	COG2092	Translation elongation factor EF-1beta	INFORMATION STORAGE AND PROCESSING	Translation, ribosomal structure and biogenesis
comp17299_c0_seq1	HP1205	6e-37	Hpy	J	COG0050	GTPases - translation elongation factors	INFORMATION STORAGE AND PROCESSING	Translation, ribosomal structure and biogenesis
comp17310_c0_seq1	Cgl2454	1e-27	Cgl	L	COG3316	Transposase and inactivated derivatives	INFORMATION STORAGE AND PROCESSING	Replication, recombination and repair
comp17325_c0_seq1	SPCC1322.11	7e-44	Spo	J	COG0093	Ribosomal protein L14	INFORMATION STORAGE AND PROCESSING	Translation, ribosomal structure and biogenesis
comp17332_c0_seq1	PA1832	2e-26	Pae	OU	COG0616	Periplasmic serine proteases (ClpP class)	CELLULAR PROCESSES AND SIGNALING	Posttranslational modification, protein turnover, chaperones
comp173376_c0_seq1	CC2592	1e-22	Ccr	L	COG3293	Transposase and inactivated derivatives	INFORMATION STORAGE AND PROCESSING	Replication, recombination and repair
comp17398_c0_seq1	YDR092w	9e-47	Sce	O	COG5078	Ubiquitin-protein ligase	CELLULAR PROCESSES AND SIGNALING	Posttranslational modification, protein turnover, chaperones
comp17406_c0_seq1	YER102w	1e-26	Sce	J	COG2007	Ribosomal protein S8E	INFORMATION STORAGE AND PROCESSING	Translation, ribosomal structure and biogenesis
comp17412_c0_seq1	YPL154c	3e-54	---	---	---	---	---	---
comp174172_c0_seq1	YPR043w	2e-34	Sce	J	COG1997	Ribosomal protein L37AE/L43A	INFORMATION STORAGE AND PROCESSING	Translation, ribosomal structure and biogenesis
comp17430_c0_seq1	SPCC794.09c	1e-85	Spo	J	COG5256	Translation elongation factor EF-1alpha (GTPase)	INFORMATION STORAGE AND PROCESSING	Translation, ribosomal structure and biogenesis
comp174521_c0_seq1	XF0771	1e-36	Xfa	IQ	COG0236	Acyl carrier protein	METABOLISM	Lipid transport and metabolism
comp174811_c0_seq1	SPAC17D4.02	3e-51	---	---	---	---	---	---
comp17484_c0_seq1	SPAC1782.06c	4e-92	Spo	O	COG0330	Membrane protease subunits, stomatin/prohibitin homologs	CELLULAR PROCESSES AND SIGNALING	Posttranslational modification, protein turnover, chaperones
comp174967_c0_seq1	XF0123	0	Xfa	L	COG0468	RecA/RadA recombinase	INFORMATION STORAGE AND PROCESSING	Replication, recombination and repair
comp175773_c0_seq1	RSc2087	5e-22	Rso	R	COG1611	Predicted Rossmann fold nucleotide-binding protein	POORLY CHARACTERIZED	General function prediction only
comp176211_c0_seq1	lin2194	3e-18	Lin	I	COG0657	Esterase/lipase	METABOLISM	Lipid transport and metabolism
comp176290_c0_seq1	SPAC3H5.10	4e-24	Spo	J	COG1717	Ribosomal protein L32E	INFORMATION STORAGE AND PROCESSING	Translation, ribosomal structure and biogenesis
comp176418_c0_seq1	YDR477w_1	5e-14	Sce	RTKL	COG0515	Serine/threonine protein kinase	POORLY CHARACTERIZED	General function prediction only
comp1766_c0_seq1	YNL071w	3e-47	Sce	C	COG0508	Pyruvate/2-oxoglutarate dehydrogenase complex, dihydrolipoamide acyltransferase (E2) component, and related enzymes	METABOLISM	Energy production and conversion
comp177996_c0_seq1	ECU08g1410	1e-10	---	---	---	---	---	---
comp178055_c0_seq1	XF1288	1e-165	Xfa	F	COG0504	CTP synthase (UTP-ammonia lyase)	METABOLISM	Nucleotide transport and metabolism
comp178395_c0_seq1	YJL055w	1e-29	Sce	R	COG1611	Predicted Rossmann fold nucleotide-binding protein	POORLY CHARACTERIZED	General function prediction only
comp17839_c0_seq1	SSO3180	5e-12	Sso	GEPR	COG0477	Permeases of the major facilitator superfamily	METABOLISM	Carbohydrate transport and metabolism
comp178609_c0_seq1	XF0946	0	Xfa	E	COG0112	Glycine/serine hydroxymethyltransferase	METABOLISM	Amino acid transport and metabolism
comp178616_c0_seq1	SPAC3H5.10	6e-34	Spo	J	COG1717	Ribosomal protein L32E	INFORMATION STORAGE AND PROCESSING	Translation, ribosomal structure and biogenesis
comp178623_c0_seq1	YLR354c	2e-82	Sce	G	COG0176	Transaldolase	METABOLISM	Carbohydrate transport and metabolism
comp178648_c0_seq1	SPBC1703.10	6e-73	Spo	R	COG1100	GTPase SAR1 and related small G proteins	POORLY CHARACTERIZED	General function prediction only
comp178672_c0_seq1	XF1055	1e-53	Xfa	S	COG4517	Uncharacterized protein conserved in bacteria	POORLY CHARACTERIZED	Function unknown
comp1786_c0_seq1	SPBC18E5.04	5e-46	Spo	J	COG0197	Ribosomal protein L16/L10E	INFORMATION STORAGE AND PROCESSING	Translation, ribosomal structure and biogenesis
comp178792_c0_seq1	SPAC20G4.06c	2e-42	---	---	---	---	---	---
comp178842_c0_seq1	SPAC630.05	1e-28	Spo	R	COG5210	GTPase-activating protein	POORLY CHARACTERIZED	General function prediction only
comp1788_c0_seq1	YNL162w	1e-28	Sce	J	COG1631	Ribosomal protein L44E	INFORMATION STORAGE AND PROCESSING	Translation, ribosomal structure and biogenesis
comp179029_c0_seq1	XF1633	0	Xfa	NU	COG2805	Tfp pilus assembly protein, pilus retraction ATPase PilT	CELLULAR PROCESSES AND SIGNALING	Cell motility
comp179059_c0_seq1	lin0741	4e-12	---	---	---	---	---	---
comp179208_c0_seq1	YMR242c	1e-38	Sce	J	COG2157	Ribosomal protein L20A (L18A)	INFORMATION STORAGE AND PROCESSING	Translation, ribosomal structure and biogenesis
comp179451_c0_seq1	XF2336	1e-142	Xfa	TK	COG0745	Response regulators consisting of a CheY-like receiver domain and a winged-helix DNA-binding domain	CELLULAR PROCESSES AND SIGNALING	Signal transduction mechanisms
comp17965_c0_seq1	YDR536w	3e-22	Sce	GEPR	COG0477	Permeases of the major facilitator superfamily	METABOLISM	Carbohydrate transport and metabolism
comp179751_c0_seq1	CC0094	2e-37	Ccr	IQR	COG1028	Dehydrogenases with different specificities (related to short-chain alcohol dehydrogenases)	METABOLISM	Lipid transport and metabolism
comp17981_c0_seq1	SPBC1198.01	1e-31	Spo	ER	COG1063	Threonine dehydrogenase and related Zn-dependent dehydrogenases	METABOLISM	Amino acid transport and metabolism
comp179856_c0_seq1	SPAC16E8.04c	9e-19	Spo	E	COG1605	Chorismate mutase	METABOLISM	Amino acid transport and metabolism
comp17987_c0_seq1	RSc2217	8e-29	Rso	S	COG1610	Uncharacterized conserved protein	POORLY CHARACTERIZED	Function unknown
comp180020_c0_seq1	XF0312	1e-102	Xfa	C	COG1005	NADH:ubiquinone oxidoreductase subunit 1 (chain H)	METABOLISM	Energy production and conversion
comp1803_c0_seq1	mll4634	8e-21	Mlo	V	COG1968	Uncharacterized bacitracin resistance protein	CELLULAR PROCESSES AND SIGNALING	Defense mechanisms
comp180432_c0_seq1	XF2171	4e-90	Xfa	C	COG0221	Inorganic pyrophosphatase	METABOLISM	Energy production and conversion
comp18057_c0_seq1	SPAC31G5.13	1e-57	Spo	R	COG1310	Predicted metal-dependent protease of the PAD1/JAB1 superfamily	POORLY CHARACTERIZED	General function prediction only
comp180756_c0_seq1	SPCC1223.06	2e-11	---	---	---	---	---	---
comp180799_c0_seq1	SPAC1687.06c	1e-16	---	---	---	---	---	---
comp180964_c0_seq1	SPBC685.07c	4e-16	Spo	J	COG2163	Ribosomal protein L14E/L6E/L27E	INFORMATION STORAGE AND PROCESSING	Translation, ribosomal structure and biogenesis
comp181076_c0_seq1	SPAC926.07c	9e-16	---	---	---	---	---	---
comp18137_c0_seq1	BS_yisK	2e-41	Bsu	Q	COG0179	2-keto-4-pentenoate hydratase/2-oxohepta-3-ene-1,7-dioic acid hydratase (catechol pathway)	METABOLISM	Secondary metabolites biosynthesis, transport and catabolism
comp181479_c0_seq1	SPBC685.06	1e-69	Spo	J	COG0052	Ribosomal protein S2	INFORMATION STORAGE AND PROCESSING	Translation, ribosomal structure and biogenesis
comp181525_c0_seq1	SPBC530.02	1e-107	Spo	GEPR	COG0477	Permeases of the major facilitator superfamily	METABOLISM	Carbohydrate transport and metabolism
comp18182_c0_seq1	YKL024c	2e-29	Sce	F	COG0563	Adenylate kinase and related kinases	METABOLISM	Nucleotide transport and metabolism
comp182157_c0_seq1	mll1369	1e-62	Mlo	C	COG0852	NADH:ubiquinone oxidoreductase 27 kD subunit	METABOLISM	Energy production and conversion
comp18218_c0_seq1	XF0167	9e-18	Xfa	M	COG0739	Membrane proteins related to metalloendopeptidases	CELLULAR PROCESSES AND SIGNALING	Cell wall/membrane/envelope biogenesis
comp18277_c0_seq1	YCR008w	1e-11	Sce	RTKL	COG0515	Serine/threonine protein kinase	POORLY CHARACTERIZED	General function prediction only
comp183031_c0_seq1	alr1533_1	6e-56	---	---	---	---	---	---
comp183035_c0_seq1	XF2441	7e-37	---	---	---	---	---	---
comp1831_c0_seq1	YML054c_2	3e-22	Sce	C	COG1304	L-lactate dehydrogenase (FMN-dependent) and related alpha-hydroxy acid dehydrogenases	METABOLISM	Energy production and conversion
comp18344_c0_seq1	YCR091w	1e-16	Sce	RTKL	COG0515	Serine/threonine protein kinase	POORLY CHARACTERIZED	General function prediction only
comp18386_c0_seq1	SPBC2F12.04	2e-22	Spo	J	COG0091	Ribosomal protein L22	INFORMATION STORAGE AND PROCESSING	Translation, ribosomal structure and biogenesis
comp18469_c0_seq1	Z1597	1e-28	EcZ	L	COG3436	Transposase and inactivated derivatives	INFORMATION STORAGE AND PROCESSING	Replication, recombination and repair
comp184967_c0_seq1	AGl66	2e-11	Atu	L	COG0507	ATP-dependent exoDNAse (exonuclease V), alpha subunit - helicase superfamily I member	INFORMATION STORAGE AND PROCESSING	Replication, recombination and repair
comp18496_c0_seq1	SPBC11C11.07	1e-24	Spo	J	COG1727	Ribosomal protein L18E	INFORMATION STORAGE AND PROCESSING	Translation, ribosomal structure and biogenesis
comp185141_c0_seq1	AGpA559	3e-27	Atu	S	COG3558	Uncharacterized protein conserved in bacteria	POORLY CHARACTERIZED	Function unknown
comp185350_c0_seq1	SPAC15E1.03	2e-51	Spo	J	COG1631	Ribosomal protein L44E	INFORMATION STORAGE AND PROCESSING	Translation, ribosomal structure and biogenesis
comp185921_c0_seq1	SPBC17G9.10	3e-18	Spo	J	COG0094	Ribosomal protein L5	INFORMATION STORAGE AND PROCESSING	Translation, ribosomal structure and biogenesis
comp18642_c0_seq1	YKL180w	2e-23	Sce	J	COG0091	Ribosomal protein L22	INFORMATION STORAGE AND PROCESSING	Translation, ribosomal structure and biogenesis
comp18643_c0_seq1	SPBC354.12	8e-36	Spo	G	COG0057	Glyceraldehyde-3-phosphate dehydrogenase/erythrose-4-phosphate dehydrogenase	METABOLISM	Carbohydrate transport and metabolism
comp186499_c0_seq1	YLR167w_2	3e-16	Sce	J	COG1998	Ribosomal protein S27AE	INFORMATION STORAGE AND PROCESSING	Translation, ribosomal structure and biogenesis
comp186697_c0_seq1	SPAC31G5.17c	4e-27	Spo	J	COG5045	Ribosomal protein S10E	INFORMATION STORAGE AND PROCESSING	Translation, ribosomal structure and biogenesis
comp186806_c0_seq1	SPAC140.02	8e-26	Spo	R	COG0724	RNA-binding proteins (RRM domain)	POORLY CHARACTERIZED	General function prediction only
comp1868_c0_seq1	PA2152_1	3e-58	Pae	G	COG0366	Glycosidases	METABOLISM	Carbohydrate transport and metabolism
comp186932_c0_seq1	RSc2207	2e-75	Rso	R	COG0655	Multimeric flavodoxin WrbA	POORLY CHARACTERIZED	General function prediction only
comp186975_c0_seq1	YKR057w	5e-14	---	---	---	---	---	---
comp187014_c0_seq1	slr0580	1e-90	Syn	P	COG4100	Cystathionine beta-lyase family protein involved in aluminum resistance	METABOLISM	Inorganic ion transport and metabolism
comp187068_c0_seq1	SPAC2F7.16c	8e-28	Spo	I	COG1502	Phosphatidylserine/phosphatidylglycerophosphate/cardiolipin synthases and related enzymes	METABOLISM	Lipid transport and metabolism
comp187156_c0_seq1	SPBC27.06c	4e-27	---	---	---	---	---	---
comp18716_c0_seq1	SPAC19G12.06c	2e-24	Spo	B	COG5262	Histone H2A	INFORMATION STORAGE AND PROCESSING	Chromatin structure and dynamics
comp187224_c0_seq1	XF0383	4e-30	---	---	---	---	---	---
comp187390_c0_seq1	SMc00105	0	Sme	R	COG1064	Zn-dependent alcohol dehydrogenases	POORLY CHARACTERIZED	General function prediction only
comp187485_c0_seq1	ECU11g1690	4e-14	Ecu	KAD	COG5147	Myb superfamily proteins, including transcription factors and mRNA splicing factors	INFORMATION STORAGE AND PROCESSING	Transcription
comp187609_c0_seq1	SPAC17G6.04c	6e-18	Spo	O	COG5029	Prenyltransferase, beta subunit	CELLULAR PROCESSES AND SIGNALING	Posttranslational modification, protein turnover, chaperones
comp187661_c0_seq1	SPAC1250.05	4e-49	Spo	J	COG1911	Ribosomal protein L30E	INFORMATION STORAGE AND PROCESSING	Translation, ribosomal structure and biogenesis
comp187783_c0_seq1	RSc3348	3e-25	Rso	P	COG2217	Cation transport ATPase	METABOLISM	Inorganic ion transport and metabolism
comp188032_c0_seq1	PA3121	5e-41	Pae	E	COG0065	3-isopropylmalate dehydratase large subunit	METABOLISM	Amino acid transport and metabolism
comp18836_c0_seq1	SPAC3G6.11	4e-12	Spo	KL	COG1199	Rad3-related DNA helicases	INFORMATION STORAGE AND PROCESSING	Transcription
comp188510_c0_seq1	SPAC1565.01	5e-17	---	---	---	---	---	---
comp188533_c0_seq1	ECU04g0270	9e-11	---	---	---	---	---	---
comp18860_c0_seq1	RSc1544	2e-12	Rso	R	COG0491	Zn-dependent hydrolases, including glyoxylases	POORLY CHARACTERIZED	General function prediction only
comp188672_c0_seq1	SPBP4H10.06c	7e-22	Spo	D	COG1196	Chromosome segregation ATPases	CELLULAR PROCESSES AND SIGNALING	Cell cycle control, cell division, chromosome partitioning
comp188853_c0_seq1	YOR133w	2e-89	Sce	J	COG0480	Translation elongation factors (GTPases)	INFORMATION STORAGE AND PROCESSING	Translation, ribosomal structure and biogenesis
comp18900_c0_seq1	SPBC405.04c	7e-18	Spo	R	COG1100	GTPase SAR1 and related small G proteins	POORLY CHARACTERIZED	General function prediction only
comp189158_c0_seq1	YPR028w	3e-16	Sce	U	COG5052	Protein involved in membrane traffic	CELLULAR PROCESSES AND SIGNALING	Intracellular trafficking, secretion, and vesicular transport
comp189300_c0_seq1	YPO1566	3e-75	Ype	Q	COG0179	2-keto-4-pentenoate hydratase/2-oxohepta-3-ene-1,7-dioic acid hydratase (catechol pathway)	METABOLISM	Secondary metabolites biosynthesis, transport and catabolism
comp189436_c0_seq1	YML073c	3e-50	Sce	J	COG2163	Ribosomal protein L14E/L6E/L27E	INFORMATION STORAGE AND PROCESSING	Translation, ribosomal structure and biogenesis
comp18969_c0_seq1	SPAC13G6.12c	2e-22	Spo	M	COG1215	Glycosyltransferases, probably involved in cell wall biogenesis	CELLULAR PROCESSES AND SIGNALING	Cell wall/membrane/envelope biogenesis
comp189833_c0_seq1	XF0374	5e-55	Xfa	R	COG3907	PAP2 (acid phosphatase) superfamily protein	POORLY CHARACTERIZED	General function prediction only
comp18984_c0_seq1	alr0507	5e-30	Nos	R	COG4637	Predicted ATPase	POORLY CHARACTERIZED	General function prediction only
comp18992_c0_seq1	slr1604	6e-69	Syn	O	COG0465	ATP-dependent Zn proteases	CELLULAR PROCESSES AND SIGNALING	Posttranslational modification, protein turnover, chaperones
comp18993_c0_seq1	sll0554	2e-21	Syn	C	COG4802	Ferredoxin-thioredoxin reductase, catalytic subunit	METABOLISM	Energy production and conversion
comp189_c0_seq1	XF1453	1e-33	Xfa	L	COG2256	ATPase related to the helicase subunit of the Holliday junction resolvase	INFORMATION STORAGE AND PROCESSING	Replication, recombination and repair
comp190441_c0_seq1	SPAC732.01	6e-22	Spo	C	COG0636	F0F1-type ATP synthase, subunit c/Archaeal/vacuolar-type H+-ATPase, subunit K	METABOLISM	Energy production and conversion
comp190480_c0_seq1	RSc0863	2e-11	---	---	---	---	---	---
comp190590_c0_seq1	SSO2778	1e-13	Sso	T	COG0589	Universal stress protein UspA and related nucleotide-binding proteins	CELLULAR PROCESSES AND SIGNALING	Signal transduction mechanisms
comp190766_c0_seq1	YDR059c	2e-33	Sce	O	COG5078	Ubiquitin-protein ligase	CELLULAR PROCESSES AND SIGNALING	Posttranslational modification, protein turnover, chaperones
comp190990_c0_seq1	all1865	1e-13	Nos	C	COG1902	NADH:flavin oxidoreductases, Old Yellow Enzyme family	METABOLISM	Energy production and conversion
comp19103_c0_seq1	XF2094	7e-43	Xfa	V	COG0841	Cation/multidrug efflux pump	CELLULAR PROCESSES AND SIGNALING	Defense mechanisms
comp191081_c0_seq1	XF1456	2e-63	Xfa	H	COG0801	7,8-dihydro-6-hydroxymethylpterin-pyrophosphokinase	METABOLISM	Coenzyme transport and metabolism
comp191095_c0_seq1	XF0999	0	Xfa	E	COG0137	Argininosuccinate synthase	METABOLISM	Amino acid transport and metabolism
comp19118_c0_seq1	XF0418	4e-65	Xfa	Q	COG2854	ABC-type transport system involved in resistance to organic solvents, auxiliary component	METABOLISM	Secondary metabolites biosynthesis, transport and catabolism
comp191598_c0_seq1	DR0166	2e-15	Dra	I	COG4281	Acyl-CoA-binding protein	METABOLISM	Lipid transport and metabolism
comp191615_c0_seq1	YLR272c	2e-40	Sce	BD	COG5098	Chromosome condensation complex Condensin, subunit D2	INFORMATION STORAGE AND PROCESSING	Chromatin structure and dynamics
comp19165_c0_seq1	PA0629	9e-12	Pae	R	COG3179	Predicted chitinase	POORLY CHARACTERIZED	General function prediction only
comp19187_c0_seq1	YDR039c	4e-62	Sce	P	COG0474	Cation transport ATPase	METABOLISM	Inorganic ion transport and metabolism
comp191900_c0_seq1	XF2562	6e-59	Xfa	S	COG0316	Uncharacterized conserved protein	POORLY CHARACTERIZED	Function unknown
comp19197_c0_seq1	PA0396	3e-40	Pae	NU	COG5008	Tfp pilus assembly protein, ATPase PilU	CELLULAR PROCESSES AND SIGNALING	Cell motility
comp19198_c0_seq1	SMa1070	6e-27	Sme	L	COG4584	Transposase and inactivated derivatives	INFORMATION STORAGE AND PROCESSING	Replication, recombination and repair
comp19209_c0_seq1	mlr5175_2	8e-34	Mlo	C	COG1014	Pyruvate:ferredoxin oxidoreductase and related 2-oxoacid:ferredoxin oxidoreductases, gamma subunit	METABOLISM	Energy production and conversion
comp1921_c0_seq1	YPL147w	4e-12	Sce	R	COG4178	ABC-type uncharacterized transport system, permease and ATPase components	POORLY CHARACTERIZED	General function prediction only
comp192571_c0_seq1	YBR089c-a	2e-38	Sce	B	COG5648	Chromatin-associated proteins containing the HMG domain	INFORMATION STORAGE AND PROCESSING	Chromatin structure and dynamics
comp19267_c0_seq1	YOR380w	2e-11	---	---	---	---	---	---
comp192791_c0_seq1	XF0036	0	Xfa	E	COG1448	Aspartate/tyrosine/aromatic aminotransferase	METABOLISM	Amino acid transport and metabolism
comp1928_c0_seq1	SPCC24B10.09	2e-29	Spo	J	COG1383	Ribosomal protein S17E	INFORMATION STORAGE AND PROCESSING	Translation, ribosomal structure and biogenesis
comp192959_c0_seq1	VCA0166	3e-19	Vch	K	COG1278	Cold shock proteins	INFORMATION STORAGE AND PROCESSING	Transcription
comp19346_c0_seq1	SPBC1778.06c	6e-12	Spo	Z	COG5069	Ca2+-binding actin-bundling protein fimbrin/plastin (EF-Hand superfamily)	CELLULAR PROCESSES AND SIGNALING	Cytoskeleton
comp19356_c0_seq1	SPAC8C9.08	4e-35	Spo	J	COG0049	Ribosomal protein S7	INFORMATION STORAGE AND PROCESSING	Translation, ribosomal structure and biogenesis
comp194300_c0_seq1	YPL220w	7e-35	Sce	J	COG0081	Ribosomal protein L1	INFORMATION STORAGE AND PROCESSING	Translation, ribosomal structure and biogenesis
comp194651_c0_seq1	YLR367w	1e-21	Sce	J	COG0096	Ribosomal protein S8	INFORMATION STORAGE AND PROCESSING	Translation, ribosomal structure and biogenesis
comp19489_c0_seq1	YDR536w	7e-29	Sce	GEPR	COG0477	Permeases of the major facilitator superfamily	METABOLISM	Carbohydrate transport and metabolism
comp195219_c0_seq1	XF1992	1e-162	Xfa	H	COG0807	GTP cyclohydrolase II	METABOLISM	Coenzyme transport and metabolism
comp195842_c0_seq1	YIR019c	4e-13	---	---	---	---	---	---
comp19586_c0_seq1	YNR001c	7e-37	Sce	C	COG0372	Citrate synthase	METABOLISM	Energy production and conversion
comp196217_c0_seq1	SPAC3A12.02	2e-32	Spo	C	COG0221	Inorganic pyrophosphatase	METABOLISM	Energy production and conversion
comp196750_c0_seq1	SPBC16D10.08c	1e-170	Spo	O	COG0542	ATPases with chaperone activity, ATP-binding subunit	CELLULAR PROCESSES AND SIGNALING	Posttranslational modification, protein turnover, chaperones
comp196872_c0_seq1	YKL056c	2e-18	---	---	---	---	---	---
comp196889_c0_seq1	CPn0143	2e-29	Cpn	E	COG0620	Methionine synthase II (cobalamin-independent)	METABOLISM	Amino acid transport and metabolism
comp196906_c0_seq1	CAC1728_1	8e-19	Cac	RTKL	COG0515	Serine/threonine protein kinase	POORLY CHARACTERIZED	General function prediction only
comp196976_c0_seq1	YEL026w	1e-44	Sce	J	COG1358	Ribosomal protein HS6-type (S12/L30/L7a)	INFORMATION STORAGE AND PROCESSING	Translation, ribosomal structure and biogenesis
comp196981_c0_seq1	SPCC285.15c	1e-28	Spo	J	COG2053	Ribosomal protein S28E/S33	INFORMATION STORAGE AND PROCESSING	Translation, ribosomal structure and biogenesis
comp197055_c0_seq1	sll1819	1e-27	Syn	J	COG0203	Ribosomal protein L17	INFORMATION STORAGE AND PROCESSING	Translation, ribosomal structure and biogenesis
comp19717_c0_seq1	XF0831	3e-30	Xfa	E	COG0031	Cysteine synthase	METABOLISM	Amino acid transport and metabolism
comp197256_c0_seq1	BMEII0555	3e-20	Bme	E	COG3931	Predicted N-formylglutamate amidohydrolase	METABOLISM	Amino acid transport and metabolism
comp197344_c0_seq1	YIL018w	1e-106	Sce	J	COG0090	Ribosomal protein L2	INFORMATION STORAGE AND PROCESSING	Translation, ribosomal structure and biogenesis
comp197484_c0_seq1	XF0093	4e-80	Xfa	O	COG0465	ATP-dependent Zn proteases	CELLULAR PROCESSES AND SIGNALING	Posttranslational modification, protein turnover, chaperones
comp197733_c0_seq1	XF2249	0	Xfa	HI	COG1154	Deoxyxylulose-5-phosphate synthase	METABOLISM	Coenzyme transport and metabolism
comp197751_c0_seq1	YLR249w_2	3e-43	Sce	R	COG0488	ATPase components of ABC transporters with duplicated ATPase domains	POORLY CHARACTERIZED	General function prediction only
comp197815_c0_seq1	SPCC1020.01c	7e-23	Spo	P	COG0474	Cation transport ATPase	METABOLISM	Inorganic ion transport and metabolism
comp19802_c0_seq1	PA3846	4e-17	Pae	Q	COG1335	Amidases related to nicotinamidase	METABOLISM	Secondary metabolites biosynthesis, transport and catabolism
comp19807_c0_seq1	YBR127c	2e-28	Sce	C	COG1156	Archaeal/vacuolar-type H+-ATPase subunit B	METABOLISM	Energy production and conversion
comp198092_c0_seq1	ECs1336	2e-35	Ecs	L	COG3436	Transposase and inactivated derivatives	INFORMATION STORAGE AND PROCESSING	Replication, recombination and repair
comp198134_c0_seq1	RSc0595	6e-97	Rso	P	COG1629	Outer membrane receptor proteins, mostly Fe transport	METABOLISM	Inorganic ion transport and metabolism
comp198220_c0_seq1	CAC0913	2e-38	---	---	---	---	---	---
comp19822_c0_seq1	YDR144c	2e-12	---	---	---	---	---	---
comp198855_c0_seq1	YOR122c	2e-13	---	---	---	---	---	---
comp198968_c0_seq1	SPBC530.10c	1e-143	---	---	---	---	---	---
comp19900_c0_seq1	YPR080w	2e-11	Sce	J	COG5256	Translation elongation factor EF-1alpha (GTPase)	INFORMATION STORAGE AND PROCESSING	Translation, ribosomal structure and biogenesis
comp199030_c0_seq1	YNL111c	3e-11	Sce	CI	COG5274	Cytochrome b involved in lipid metabolism	METABOLISM	Energy production and conversion
comp19907_c0_seq1	PA0197	6e-13	Pae	M	COG0810	Periplasmic protein TonB, links inner and outer membranes	CELLULAR PROCESSES AND SIGNALING	Cell wall/membrane/envelope biogenesis
comp199098_c0_seq1	PA4414	1e-22	Pae	M	COG0771	UDP-N-acetylmuramoylalanine-D-glutamate ligase	CELLULAR PROCESSES AND SIGNALING	Cell wall/membrane/envelope biogenesis
comp199114_c0_seq1	YPO1953	8e-59	Ype	M	COG1215	Glycosyltransferases, probably involved in cell wall biogenesis	CELLULAR PROCESSES AND SIGNALING	Cell wall/membrane/envelope biogenesis
comp19923_c0_seq1	SPAC3A12.14	3e-32	Spo	TZDR	COG5126	Ca2+-binding protein (EF-Hand superfamily)	CELLULAR PROCESSES AND SIGNALING	Signal transduction mechanisms
comp199401_c0_seq1	ECU08g0470	8e-32	Ecu	O	COG0652	Peptidyl-prolyl cis-trans isomerase (rotamase) - cyclophilin family	CELLULAR PROCESSES AND SIGNALING	Posttranslational modification, protein turnover, chaperones
comp1994_c0_seq1	sll1525	9e-21	Syn	F	COG0572	Uridine kinase	METABOLISM	Nucleotide transport and metabolism
comp199653_c0_seq1	NMB1934	1e-59	Nme	C	COG0055	F0F1-type ATP synthase, beta subunit	METABOLISM	Energy production and conversion
comp1996_c0_seq1	XF1959	1e-26	Xfa	J	COG0751	Glycyl-tRNA synthetase, beta subunit	INFORMATION STORAGE AND PROCESSING	Translation, ribosomal structure and biogenesis
comp1996_c1_seq1	XF1959	6e-25	Xfa	J	COG0751	Glycyl-tRNA synthetase, beta subunit	INFORMATION STORAGE AND PROCESSING	Translation, ribosomal structure and biogenesis
comp199728_c0_seq1	YKR070w	4e-12	Sce	G	COG0647	Predicted sugar phosphatases of the HAD superfamily	METABOLISM	Carbohydrate transport and metabolism
comp19973_c0_seq1	RSp1110	5e-14	Rso	K	COG0583	Transcriptional regulator	INFORMATION STORAGE AND PROCESSING	Transcription
comp199797_c0_seq1	RSc2861_1	4e-34	Rso	G	COG4668	Mannitol/fructose-specific phosphotransferase system, IIA domain	METABOLISM	Carbohydrate transport and metabolism
comp199925_c0_seq1	AGc22	3e-34	Atu	Q	COG0179	2-keto-4-pentenoate hydratase/2-oxohepta-3-ene-1,7-dioic acid hydratase (catechol pathway)	METABOLISM	Secondary metabolites biosynthesis, transport and catabolism
comp199951_c0_seq1	SPAC10F6.16	2e-15	---	---	---	---	---	---
comp199978_c0_seq1	YLR388w	1e-17	Sce	J	COG0199	Ribosomal protein S14	INFORMATION STORAGE AND PROCESSING	Translation, ribosomal structure and biogenesis
comp200062_c0_seq1	XF2551	3e-97	Xfa	E	COG1506	Dipeptidyl aminopeptidases/acylaminoacyl-peptidases	METABOLISM	Amino acid transport and metabolism
comp200146_c0_seq1	MA1950	9e-12	Mac	E	COG0520	Selenocysteine lyase	METABOLISM	Amino acid transport and metabolism
comp20014_c0_seq1	PA2575	9e-50	Pae	R	COG3560	Predicted oxidoreductase related to nitroreductase	POORLY CHARACTERIZED	General function prediction only
comp200549_c0_seq1	SPCC613.05c	2e-34	Spo	J	COG0255	Ribosomal protein L29	INFORMATION STORAGE AND PROCESSING	Translation, ribosomal structure and biogenesis
comp200592_c0_seq1	YER178w	1e-33	Sce	C	COG1071	Pyruvate/2-oxoglutarate dehydrogenase complex, dehydrogenase (E1) component, eukaryotic type, alpha subunit	METABOLISM	Energy production and conversion
comp20084_c0_seq1	MK0198	5e-23	Mka	H	COG0113	Delta-aminolevulinic acid dehydratase	METABOLISM	Coenzyme transport and metabolism
comp200933_c0_seq1	YER117w	5e-24	Sce	J	COG0093	Ribosomal protein L14	INFORMATION STORAGE AND PROCESSING	Translation, ribosomal structure and biogenesis
comp201048_c0_seq1	XF0235	0	Xfa	J	COG0532	Translation initiation factor 2 (IF-2; GTPase)	INFORMATION STORAGE AND PROCESSING	Translation, ribosomal structure and biogenesis
comp201159_c0_seq1	XF2259	9e-70	Xfa	S	COG1520	FOG: WD40-like repeat	POORLY CHARACTERIZED	Function unknown
comp201206_c0_seq1	RSc3355	1e-123	Rso	E	COG3186	Phenylalanine-4-hydroxylase	METABOLISM	Amino acid transport and metabolism
comp201322_c0_seq1	YKL067w	2e-14	Sce	F	COG0105	Nucleoside diphosphate kinase	METABOLISM	Nucleotide transport and metabolism
comp20141_c0_seq1	SPBC17D1.06	6e-13	Spo	LKJ	COG0513	Superfamily II DNA and RNA helicases	INFORMATION STORAGE AND PROCESSING	Replication, recombination and repair
comp201508_c0_seq1	YDR092w	1e-69	Sce	O	COG5078	Ubiquitin-protein ligase	CELLULAR PROCESSES AND SIGNALING	Posttranslational modification, protein turnover, chaperones
comp202043_c0_seq1	BS_czcD	5e-35	Bsu	P	COG1230	Co/Zn/Cd efflux system component	METABOLISM	Inorganic ion transport and metabolism
comp202351_c0_seq1	SPAC1834.07	1e-60	Spo	Z	COG5059	Kinesin-like protein	CELLULAR PROCESSES AND SIGNALING	Cytoskeleton
comp20245_c0_seq1	SPAC8F11.03	8e-27	Spo	L	COG0249	Mismatch repair ATPase (MutS family)	INFORMATION STORAGE AND PROCESSING	Replication, recombination and repair
comp202524_c0_seq1	XF1823	0	Xfa	M	COG0793	Periplasmic protease	CELLULAR PROCESSES AND SIGNALING	Cell wall/membrane/envelope biogenesis
comp202657_c0_seq1	YLR185w	2e-13	Sce	J	COG2126	Ribosomal protein L37E	INFORMATION STORAGE AND PROCESSING	Translation, ribosomal structure and biogenesis
comp20308_c0_seq1	YLR447c	5e-11	Sce	C	COG1527	Archaeal/vacuolar-type H+-ATPase subunit C	METABOLISM	Energy production and conversion
comp20332_c0_seq1	Rv2857c	2e-11	Mtu	IQR	COG1028	Dehydrogenases with different specificities (related to short-chain alcohol dehydrogenases)	METABOLISM	Lipid transport and metabolism
comp203488_c0_seq1	YNL293w	8e-17	Sce	R	COG5210	GTPase-activating protein	POORLY CHARACTERIZED	General function prediction only
comp203637_c0_seq1	SPAC23C4.15	7e-16	Spo	K	COG2012	DNA-directed RNA polymerase, subunit H, RpoH/RPB5	INFORMATION STORAGE AND PROCESSING	Transcription
comp20366_c0_seq1	RSp1675	4e-92	Rso	L	COG3335	Transposase and inactivated derivatives	INFORMATION STORAGE AND PROCESSING	Replication, recombination and repair
comp20401_c0_seq1	YPR102c	2e-58	Sce	J	COG0094	Ribosomal protein L5	INFORMATION STORAGE AND PROCESSING	Translation, ribosomal structure and biogenesis
comp20404_c0_seq1	SPAC23H4.09	4e-25	Spo	J	COG0024	Methionine aminopeptidase	INFORMATION STORAGE AND PROCESSING	Translation, ribosomal structure and biogenesis
comp2041_c0_seq1	XF1724	1e-11	Xfa	C	COG0667	Predicted oxidoreductases (related to aryl-alcohol dehydrogenases)	METABOLISM	Energy production and conversion
comp204291_c0_seq1	RSp0739	1e-48	Rso	S	COG3455	Uncharacterized protein conserved in bacteria	POORLY CHARACTERIZED	Function unknown
comp2043_c0_seq1	YCR012w	3e-38	Sce	G	COG0126	3-phosphoglycerate kinase	METABOLISM	Carbohydrate transport and metabolism
comp204495_c0_seq1	PA3204	3e-11	Pae	TK	COG0745	Response regulators consisting of a CheY-like receiver domain and a winged-helix DNA-binding domain	CELLULAR PROCESSES AND SIGNALING	Signal transduction mechanisms
comp20515_c0_seq1	SPBC1703.10	3e-31	Spo	R	COG1100	GTPase SAR1 and related small G proteins	POORLY CHARACTERIZED	General function prediction only
comp205175_c0_seq1	SPBC685.06	3e-82	Spo	J	COG0052	Ribosomal protein S2	INFORMATION STORAGE AND PROCESSING	Translation, ribosomal structure and biogenesis
comp205948_c0_seq1	XF1493	2e-22	Xfa	R	COG2916	DNA-binding protein H-NS	POORLY CHARACTERIZED	General function prediction only
comp206611_c0_seq1	SPCC1223.12c	6e-35	---	---	---	---	---	---
comp206675_c0_seq1	XF0452	6e-56	Xfa	O	COG0330	Membrane protease subunits, stomatin/prohibitin homologs	CELLULAR PROCESSES AND SIGNALING	Posttranslational modification, protein turnover, chaperones
comp206711_c0_seq1	XF2440	2e-16	Xfa	J	COG0257	Ribosomal protein L36	INFORMATION STORAGE AND PROCESSING	Translation, ribosomal structure and biogenesis
comp207113_c0_seq1	XF0872	6e-46	Xfa	M	COG3047	Outer membrane protein W	CELLULAR PROCESSES AND SIGNALING	Cell wall/membrane/envelope biogenesis
comp207665_c0_seq1	YDR382w	3e-18	Sce	J	COG2058	Ribosomal protein L12E/L44/L45/RPP1/RPP2	INFORMATION STORAGE AND PROCESSING	Translation, ribosomal structure and biogenesis
comp20777_c0_seq1	PA3954	1e-38	Pae	C	COG2141	Coenzyme F420-dependent N5,N10-methylene tetrahydromethanopterin reductase and related flavin-dependent oxidoreductases	METABOLISM	Energy production and conversion
comp20838_c0_seq1	XF0847	2e-19	Xfa	G	COG3525	N-acetyl-beta-hexosaminidase	METABOLISM	Carbohydrate transport and metabolism
comp20843_c0_seq1	PA0904	1e-28	Pae	E	COG0527	Aspartokinases	METABOLISM	Amino acid transport and metabolism
comp208845_c0_seq1	SPAC11E3.15	9e-17	---	---	---	---	---	---
comp20892_c0_seq1	SPAC4H3.05	4e-25	Spo	L	COG0210	Superfamily I DNA and RNA helicases	INFORMATION STORAGE AND PROCESSING	Replication, recombination and repair
comp208974_c0_seq1	SPCC962.04	5e-38	Spo	J	COG1358	Ribosomal protein HS6-type (S12/L30/L7a)	INFORMATION STORAGE AND PROCESSING	Translation, ribosomal structure and biogenesis
comp208995_c0_seq1	XF1327	7e-50	Xfa	S	COG2353	Uncharacterized conserved protein	POORLY CHARACTERIZED	Function unknown
comp209135_c0_seq1	SPCC417.14c	1e-73	Spo	I	COG0365	Acyl-coenzyme A synthetases/AMP-(fatty) acid ligases	METABOLISM	Lipid transport and metabolism
comp209174_c0_seq1	SPBC1685.02c	5e-39	Spo	J	COG1358	Ribosomal protein HS6-type (S12/L30/L7a)	INFORMATION STORAGE AND PROCESSING	Translation, ribosomal structure and biogenesis
comp209193_c0_seq1	SPAC8E11.02c	6e-41	Spo	T	COG5040	14-3-3 family protein	CELLULAR PROCESSES AND SIGNALING	Signal transduction mechanisms
comp209311_c0_seq1	mll1369	3e-64	Mlo	C	COG0852	NADH:ubiquinone oxidoreductase 27 kD subunit	METABOLISM	Energy production and conversion
comp209332_c0_seq1	XF2180	4e-59	Xfa	S	COG0799	Uncharacterized homolog of plant Iojap protein	POORLY CHARACTERIZED	Function unknown
comp209429_c0_seq1	SA1732	2e-25	Sau	P	COG0471	Di- and tricarboxylate transporters	METABOLISM	Inorganic ion transport and metabolism
comp209458_c0_seq1	mll7934	1e-31	Mlo	P	COG2072	Predicted flavoprotein involved in K+ transport	METABOLISM	Inorganic ion transport and metabolism
comp209472_c0_seq1	XF2345	7e-61	Xfa	J	COG2913	Small protein A (tmRNA-binding)	INFORMATION STORAGE AND PROCESSING	Translation, ribosomal structure and biogenesis
comp209583_c0_seq1	SPCC576.08c	2e-46	Spo	J	COG0098	Ribosomal protein S5	INFORMATION STORAGE AND PROCESSING	Translation, ribosomal structure and biogenesis
comp209657_c0_seq1	SPBC14C8.06	2e-89	Spo	R	COG2319	FOG: WD40 repeat	POORLY CHARACTERIZED	General function prediction only
comp209747_c0_seq1	RSp1601	8e-25	---	---	---	---	---	---
comp209860_c0_seq1	SPAC3C7.11c	1e-35	---	---	---	---	---	---
comp209891_c0_seq1	SPCC1529.01	2e-26	Spo	GEPR	COG0477	Permeases of the major facilitator superfamily	METABOLISM	Carbohydrate transport and metabolism
comp210024_c0_seq1	XF1467	1e-138	Xfa	I	COG0777	Acetyl-CoA carboxylase beta subunit	METABOLISM	Lipid transport and metabolism
comp210079_c0_seq1	APE0807	3e-46	Ape	C	COG1012	NAD-dependent aldehyde dehydrogenases	METABOLISM	Energy production and conversion
comp210085_c0_seq1	SPBC405.04c	6e-21	Spo	R	COG1100	GTPase SAR1 and related small G proteins	POORLY CHARACTERIZED	General function prediction only
comp210204_c0_seq1	SPAPJ760.02c	8e-11	---	---	---	---	---	---
comp210228_c0_seq1	XF0446	9e-36	Xfa	R	COG2916	DNA-binding protein H-NS	POORLY CHARACTERIZED	General function prediction only
comp210345_c0_seq1	SPAC6G10.11c_2	3e-12	Spo	J	COG1998	Ribosomal protein S27AE	INFORMATION STORAGE AND PROCESSING	Translation, ribosomal structure and biogenesis
comp210668_c0_seq1	YFL039c	2e-35	Sce	Z	COG5277	Actin and related proteins	CELLULAR PROCESSES AND SIGNALING	Cytoskeleton
comp21108_c0_seq1	SPBC409.21	3e-30	Spo	U	COG5538	Preprotein translocase subunit Sec66	CELLULAR PROCESSES AND SIGNALING	Intracellular trafficking, secretion, and vesicular transport
comp211187_c0_seq1	mll8087	5e-89	Mlo	R	COG2907	Predicted NAD/FAD-binding protein	POORLY CHARACTERIZED	General function prediction only
comp211210_c0_seq1	BMEI1465	1e-139	Bme	C	COG0843	Heme/copper-type cytochrome/quinol oxidases, subunit 1	METABOLISM	Energy production and conversion
comp212085_c0_seq1	XF2141	1e-132	Xfa	P	COG0226	ABC-type phosphate transport system, periplasmic component	METABOLISM	Inorganic ion transport and metabolism
comp212560_c0_seq1	SPAC26A3.05	6e-60	---	---	---	---	---	---
comp212611_c0_seq1	YLR229c	2e-81	Sce	R	COG1100	GTPase SAR1 and related small G proteins	POORLY CHARACTERIZED	General function prediction only
comp212684_c0_seq1	XF2551	1e-164	Xfa	E	COG1506	Dipeptidyl aminopeptidases/acylaminoacyl-peptidases	METABOLISM	Amino acid transport and metabolism
comp212815_c0_seq1	XF0357	0	---	---	---	---	---	---
comp21289_c0_seq1	PA5556	1e-53	Pae	C	COG0056	F0F1-type ATP synthase, alpha subunit	METABOLISM	Energy production and conversion
comp213039_c0_seq1	YLR185w	3e-24	Sce	J	COG2126	Ribosomal protein L37E	INFORMATION STORAGE AND PROCESSING	Translation, ribosomal structure and biogenesis
comp213117_c0_seq1	SPAC1F5.02	4e-12	Spo	OC	COG0526	Thiol-disulfide isomerase and thioredoxins	CELLULAR PROCESSES AND SIGNALING	Posttranslational modification, protein turnover, chaperones
comp21318_c0_seq1	YBR127c	2e-39	Sce	C	COG1156	Archaeal/vacuolar-type H+-ATPase subunit B	METABOLISM	Energy production and conversion
comp21336_c0_seq1	SPBC428.08c	2e-15	Spo	R	COG2940	Proteins containing SET domain	POORLY CHARACTERIZED	General function prediction only
comp213425_c0_seq1	RSc2860	3e-36	Rso	K	COG1609	Transcriptional regulators	INFORMATION STORAGE AND PROCESSING	Transcription
comp21344_c0_seq1	RSc0121	2e-36	Rso	I	COG1960	Acyl-CoA dehydrogenases	METABOLISM	Lipid transport and metabolism
comp213492_c0_seq1	XF1259	0	Xfa	G	COG0574	Phosphoenolpyruvate synthase/pyruvate phosphate dikinase	METABOLISM	Carbohydrate transport and metabolism
comp213600_c0_seq1	SPCC663.04	6e-26	Spo	J	COG2167	Ribosomal protein L39E	INFORMATION STORAGE AND PROCESSING	Translation, ribosomal structure and biogenesis
comp21379_c0_seq1	SPBC646.16	3e-25	Spo	O	COG0638	20S proteasome, alpha and beta subunits	CELLULAR PROCESSES AND SIGNALING	Posttranslational modification, protein turnover, chaperones
comp213908_c0_seq1	YDL181w	3e-11	---	---	---	---	---	---
comp213912_c0_seq1	SPAC5D6.01	7e-56	Spo	J	COG0096	Ribosomal protein S8	INFORMATION STORAGE AND PROCESSING	Translation, ribosomal structure and biogenesis
comp213979_c0_seq1	XF0826	3e-36	Xfa	G	COG3588	Fructose-1,6-bisphosphate aldolase	METABOLISM	Carbohydrate transport and metabolism
comp214097_c0_seq1	SPCC576.09	9e-40	Spo	J	COG0051	Ribosomal protein S10	INFORMATION STORAGE AND PROCESSING	Translation, ribosomal structure and biogenesis
comp21442_c0_seq1	SPCC188.06c	9e-60	Spo	U	COG0541	Signal recognition particle GTPase	CELLULAR PROCESSES AND SIGNALING	Intracellular trafficking, secretion, and vesicular transport
comp214630_c0_seq1	SPAC17A2.13c	2e-33	Spo	T	COG5040	14-3-3 family protein	CELLULAR PROCESSES AND SIGNALING	Signal transduction mechanisms
comp214824_c0_seq1	SPBC21C3.19	4e-11	---	---	---	---	---	---
comp21515_c0_seq1	AGpA722	6e-19	Atu	P	COG0753	Catalase	METABOLISM	Inorganic ion transport and metabolism
comp21556_c0_seq1	PA4410	8e-25	Pae	M	COG1181	D-alanine-D-alanine ligase and related ATP-grasp enzymes	CELLULAR PROCESSES AND SIGNALING	Cell wall/membrane/envelope biogenesis
comp215610_c0_seq1	SPBC29A3.04	2e-24	Spo	J	COG1358	Ribosomal protein HS6-type (S12/L30/L7a)	INFORMATION STORAGE AND PROCESSING	Translation, ribosomal structure and biogenesis
comp215723_c0_seq1	AF1946_2	7e-13	Afu	O	COG4870	Cysteine protease	CELLULAR PROCESSES AND SIGNALING	Posttranslational modification, protein turnover, chaperones
comp215895_c0_seq1	XF2585	2e-71	Xfa	O	COG2518	Protein-L-isoaspartate carboxylmethyltransferase	CELLULAR PROCESSES AND SIGNALING	Posttranslational modification, protein turnover, chaperones
comp215980_c0_seq1	SPCC1682.14	3e-51	Spo	J	COG2147	Ribosomal protein L19E	INFORMATION STORAGE AND PROCESSING	Translation, ribosomal structure and biogenesis
comp21598_c0_seq1	CAP0114	6e-11	Cac	G	COG3507	Beta-xylosidase	METABOLISM	Carbohydrate transport and metabolism
comp21608_c0_seq1	SPCC830.07c	3e-45	Spo	O	COG2214	DnaJ-class molecular chaperone	CELLULAR PROCESSES AND SIGNALING	Posttranslational modification, protein turnover, chaperones
comp216212_c0_seq1	YJL055w	3e-13	Sce	R	COG1611	Predicted Rossmann fold nucleotide-binding protein	POORLY CHARACTERIZED	General function prediction only
comp217730_c0_seq1	YPR102c	1e-52	Sce	J	COG0094	Ribosomal protein L5	INFORMATION STORAGE AND PROCESSING	Translation, ribosomal structure and biogenesis
comp217939_c0_seq1	YJR104c	2e-76	Sce	P	COG2032	Cu/Zn superoxide dismutase	METABOLISM	Inorganic ion transport and metabolism
comp218511_c0_seq1	XF1552	1e-165	Xfa	S	COG2850	Uncharacterized conserved protein	POORLY CHARACTERIZED	Function unknown
comp218756_c0_seq1	SPAC664.11	1e-59	Spo	O	COG0443	Molecular chaperone	CELLULAR PROCESSES AND SIGNALING	Posttranslational modification, protein turnover, chaperones
comp218758_c0_seq1	XF2089	1e-27	---	---	---	---	---	---
comp2187_c1_seq1	XF1043	2e-50	Xfa	M	COG1043	Acyl-[acyl carrier protein]--UDP-N-acetylglucosamine O-acyltransferase	CELLULAR PROCESSES AND SIGNALING	Cell wall/membrane/envelope biogenesis
comp218809_c0_seq1	SPAC6F12.12	3e-18	---	---	---	---	---	---
comp218854_c0_seq1	XF0996	2e-42	---	---	---	---	---	---
comp218989_c0_seq1	AF1117	7e-14	Afu	K	COG1095	DNA-directed RNA polymerase, subunit E'	INFORMATION STORAGE AND PROCESSING	Transcription
comp219170_c0_seq1	VC2142	7e-61	Vch	N	COG1344	Flagellin and related hook-associated proteins	CELLULAR PROCESSES AND SIGNALING	Cell motility
comp219457_c0_seq1	alr0124_1	1e-12	Nos	S	COG4886	Leucine-rich repeat (LRR) protein	POORLY CHARACTERIZED	Function unknown
comp21958_c0_seq1	XF2679	9e-14	Xfa	U	COG3946	Type IV secretory pathway, VirJ component	CELLULAR PROCESSES AND SIGNALING	Intracellular trafficking, secretion, and vesicular transport
comp220974_c0_seq1	XF1111	1e-54	Xfa	J	COG1186	Protein chain release factor B	INFORMATION STORAGE AND PROCESSING	Translation, ribosomal structure and biogenesis
comp22101_c0_seq1	RSp1223	1e-18	Rso	P	COG2223	Nitrate/nitrite transporter	METABOLISM	Inorganic ion transport and metabolism
comp221036_c0_seq1	YGL123w	4e-31	Sce	J	COG0098	Ribosomal protein S5	INFORMATION STORAGE AND PROCESSING	Translation, ribosomal structure and biogenesis
comp221130_c0_seq1	YKL180w	8e-23	Sce	J	COG0091	Ribosomal protein L22	INFORMATION STORAGE AND PROCESSING	Translation, ribosomal structure and biogenesis
comp22208_c0_seq1	STM0353	1e-43	Sty	P	COG2217	Cation transport ATPase	METABOLISM	Inorganic ion transport and metabolism
comp222106_c0_seq1	MA2833	9e-12	Mac	P	COG0474	Cation transport ATPase	METABOLISM	Inorganic ion transport and metabolism
comp2223_c0_seq1	alr1261	6e-60	Nos	O	COG0465	ATP-dependent Zn proteases	CELLULAR PROCESSES AND SIGNALING	Posttranslational modification, protein turnover, chaperones
comp22285_c0_seq1	YGR028w	5e-52	Sce	O	COG0464	ATPases of the AAA+ class	CELLULAR PROCESSES AND SIGNALING	Posttranslational modification, protein turnover, chaperones
comp223529_c0_seq1	SPAC31G5.15_2	6e-12	Spo	I	COG0688	Phosphatidylserine decarboxylase	METABOLISM	Lipid transport and metabolism
comp223551_c0_seq1	YNL064c	2e-24	Sce	O	COG0484	DnaJ-class molecular chaperone with C-terminal Zn finger domain	CELLULAR PROCESSES AND SIGNALING	Posttranslational modification, protein turnover, chaperones
comp223634_c0_seq1	SPBC1711.06	3e-22	Spo	J	COG0088	Ribosomal protein L4	INFORMATION STORAGE AND PROCESSING	Translation, ribosomal structure and biogenesis
comp223651_c0_seq1	SPCP31B10.08c	3e-13	Spo	J	COG2451	Ribosomal protein L35AE/L33A	INFORMATION STORAGE AND PROCESSING	Translation, ribosomal structure and biogenesis
comp223693_c0_seq1	YJR119c	7e-12	---	---	---	---	---	---
comp223810_c0_seq1	SPBC365.03c	1e-41	Spo	J	COG2139	Ribosomal protein L21E	INFORMATION STORAGE AND PROCESSING	Translation, ribosomal structure and biogenesis
comp223915_c0_seq1	BMEI1707	7e-22	Bme	MR	COG4948	L-alanine-DL-glutamate epimerase and related enzymes of enolase superfamily	CELLULAR PROCESSES AND SIGNALING	Cell wall/membrane/envelope biogenesis
comp223917_c0_seq1	Rv1394c	6e-11	Mtu	Q	COG2124	Cytochrome P450	METABOLISM	Secondary metabolites biosynthesis, transport and catabolism
comp223979_c0_seq1	SPAC57A7.04c	3e-41	Spo	R	COG0724	RNA-binding proteins (RRM domain)	POORLY CHARACTERIZED	General function prediction only
comp224070_c0_seq1	XF2473	1e-109	Xfa	J	COG0231	Translation elongation factor P (EF-P)/translation initiation factor 5A (eIF-5A)	INFORMATION STORAGE AND PROCESSING	Translation, ribosomal structure and biogenesis
comp224073_c0_seq1	SPCC188.13c	1e-11	Spo	K	COG0571	dsRNA-specific ribonuclease	INFORMATION STORAGE AND PROCESSING	Transcription
comp224080_c0_seq1	SPBC1734.11	1e-114	Spo	O	COG0484	DnaJ-class molecular chaperone with C-terminal Zn finger domain	CELLULAR PROCESSES AND SIGNALING	Posttranslational modification, protein turnover, chaperones
comp224172_c0_seq1	SPAC227.18	2e-16	---	---	---	---	---	---
comp224245_c0_seq1	XF2327	4e-49	Xfa	M	COG0810	Periplasmic protein TonB, links inner and outer membranes	CELLULAR PROCESSES AND SIGNALING	Cell wall/membrane/envelope biogenesis
comp224286_c0_seq1	XF2577	1e-132	Xfa	T	COG0642	Signal transduction histidine kinase	CELLULAR PROCESSES AND SIGNALING	Signal transduction mechanisms
comp224292_c0_seq1	SPBC428.13c	9e-43	---	---	---	---	---	---
comp224416_c0_seq1	slr1251	5e-32	Syn	O	COG0652	Peptidyl-prolyl cis-trans isomerase (rotamase) - cyclophilin family	CELLULAR PROCESSES AND SIGNALING	Posttranslational modification, protein turnover, chaperones
comp224487_c0_seq1	YLR388w	4e-27	Sce	J	COG0199	Ribosomal protein S14	INFORMATION STORAGE AND PROCESSING	Translation, ribosomal structure and biogenesis
comp224491_c0_seq1	SPCC576.08c	2e-44	Spo	J	COG0098	Ribosomal protein S5	INFORMATION STORAGE AND PROCESSING	Translation, ribosomal structure and biogenesis
comp224495_c0_seq1	YOR312c	2e-37	Sce	J	COG2157	Ribosomal protein L20A (L18A)	INFORMATION STORAGE AND PROCESSING	Translation, ribosomal structure and biogenesis
comp224537_c0_seq1	SPBC16D10.08c	0	Spo	O	COG0542	ATPases with chaperone activity, ATP-binding subunit	CELLULAR PROCESSES AND SIGNALING	Posttranslational modification, protein turnover, chaperones
comp224589_c0_seq1	YNR070w_3	2e-17	Sce	V	COG1131	ABC-type multidrug transport system, ATPase component	CELLULAR PROCESSES AND SIGNALING	Defense mechanisms
comp224724_c0_seq1	RC0553	3e-24	Rco	C	COG0843	Heme/copper-type cytochrome/quinol oxidases, subunit 1	METABOLISM	Energy production and conversion
comp224798_c0_seq1	YOR122c	8e-19	---	---	---	---	---	---
comp224846_c0_seq1	XF0654	1e-64	Xfa	M	COG0791	Cell wall-associated hydrolases (invasion-associated proteins)	CELLULAR PROCESSES AND SIGNALING	Cell wall/membrane/envelope biogenesis
comp224953_c0_seq1	SPBC32H8.12c	7e-39	Spo	Z	COG5277	Actin and related proteins	CELLULAR PROCESSES AND SIGNALING	Cytoskeleton
comp225060_c0_seq1	YGR183c	5e-11	---	---	---	---	---	---
comp225130_c0_seq1	XF0644	1e-70	Xfa	O	COG0545	FKBP-type peptidyl-prolyl cis-trans isomerases 1	CELLULAR PROCESSES AND SIGNALING	Posttranslational modification, protein turnover, chaperones
comp225167_c0_seq1	SP1047	5e-19	---	---	---	---	---	---
comp225194_c0_seq1	PA3798	9e-97	Pae	E	COG0436	Aspartate/tyrosine/aromatic aminotransferase	METABOLISM	Amino acid transport and metabolism
comp225461_c0_seq1	YLR168c	8e-29	---	---	---	---	---	---
comp225466_c0_seq1	SPBC776.11	1e-54	Spo	J	COG0200	Ribosomal protein L15	INFORMATION STORAGE AND PROCESSING	Translation, ribosomal structure and biogenesis
comp226043_c0_seq1	XF0227	4e-43	Xfa	J	COG0617	tRNA nucleotidyltransferase/poly(A) polymerase	INFORMATION STORAGE AND PROCESSING	Translation, ribosomal structure and biogenesis
comp226378_c0_seq1	YOR182c	2e-14	---	---	---	---	---	---
comp22637_c0_seq1	SPBC1711.17	5e-41	Spo	L	COG1643	HrpA-like helicases	INFORMATION STORAGE AND PROCESSING	Replication, recombination and repair
comp226450_c0_seq1	XF1611	0	Xfa	G	COG2942	N-acyl-D-glucosamine 2-epimerase	METABOLISM	Carbohydrate transport and metabolism
comp226607_c0_seq1	XF1893	1e-133	Xfa	G	COG0588	Phosphoglycerate mutase 1	METABOLISM	Carbohydrate transport and metabolism
comp226646_c0_seq1	SPAC17H9.09c	8e-62	Spo	R	COG1100	GTPase SAR1 and related small G proteins	POORLY CHARACTERIZED	General function prediction only
comp226725_c0_seq1	SPBC428.14	2e-39	Spo	I	COG0204	1-acyl-sn-glycerol-3-phosphate acyltransferase	METABOLISM	Lipid transport and metabolism
comp22688_c1_seq1	XF2170	6e-71	Xfa	R	COG1881	Phospholipid-binding protein	POORLY CHARACTERIZED	General function prediction only
comp227034_c0_seq1	XF0227	4e-61	Xfa	J	COG0617	tRNA nucleotidyltransferase/poly(A) polymerase	INFORMATION STORAGE AND PROCESSING	Translation, ribosomal structure and biogenesis
comp227116_c0_seq1	XF1149	7e-14	Xfa	C	COG0356	F0F1-type ATP synthase, subunit a	METABOLISM	Energy production and conversion
comp227224_c0_seq1	SPCC338.05c	8e-13	Spo	O	COG5078	Ubiquitin-protein ligase	CELLULAR PROCESSES AND SIGNALING	Posttranslational modification, protein turnover, chaperones
comp22728_c0_seq1	XF0122	3e-46	Xfa	KT	COG1974	SOS-response transcriptional repressors (RecA-mediated autopeptidases)	INFORMATION STORAGE AND PROCESSING	Transcription
comp227315_c0_seq1	alr3911	1e-44	Nos	E	COG1770	Protease II	METABOLISM	Amino acid transport and metabolism
comp227319_c0_seq1	RSp1107	6e-39	Rso	O	COG1764	Predicted redox protein, regulator of disulfide bond formation	CELLULAR PROCESSES AND SIGNALING	Posttranslational modification, protein turnover, chaperones
comp227353_c0_seq1	SPCC962.04	6e-28	Spo	J	COG1358	Ribosomal protein HS6-type (S12/L30/L7a)	INFORMATION STORAGE AND PROCESSING	Translation, ribosomal structure and biogenesis
comp227397_c0_seq1	PA4988	1e-20	Pae	M	COG1519	3-deoxy-D-manno-octulosonic-acid transferase	CELLULAR PROCESSES AND SIGNALING	Cell wall/membrane/envelope biogenesis
comp227428_c0_seq1	SPBC354.12	1e-102	Spo	G	COG0057	Glyceraldehyde-3-phosphate dehydrogenase/erythrose-4-phosphate dehydrogenase	METABOLISM	Carbohydrate transport and metabolism
comp22753_c0_seq1	PM1901	2e-13	Pmu	H	COG0156	7-keto-8-aminopelargonate synthetase and related enzymes	METABOLISM	Coenzyme transport and metabolism
comp227571_c0_seq1	SPAC2F3.05c	4e-29	Spo	R	COG0656	Aldo/keto reductases, related to diketogulonate reductase	POORLY CHARACTERIZED	General function prediction only
comp22759_c0_seq1	YMR189w_2	3e-33	Sce	E	COG1003	Glycine cleavage system protein P (pyridoxal-binding), C-terminal domain	METABOLISM	Amino acid transport and metabolism
comp227611_c0_seq1	SPAC4C5.02c	1e-40	Spo	R	COG1100	GTPase SAR1 and related small G proteins	POORLY CHARACTERIZED	General function prediction only
comp22766_c0_seq1	DRB0008	1e-25	Dra	H	COG2109	ATP:corrinoid adenosyltransferase	METABOLISM	Coenzyme transport and metabolism
comp227724_c0_seq1	PA1293	1e-39	Pae	G	COG3386	Gluconolactonase	METABOLISM	Carbohydrate transport and metabolism
comp22784_c0_seq1	YLR229c	2e-30	Sce	R	COG1100	GTPase SAR1 and related small G proteins	POORLY CHARACTERIZED	General function prediction only
comp228152_c0_seq1	BS_yisK	3e-57	Bsu	Q	COG0179	2-keto-4-pentenoate hydratase/2-oxohepta-3-ene-1,7-dioic acid hydratase (catechol pathway)	METABOLISM	Secondary metabolites biosynthesis, transport and catabolism
comp228195_c0_seq1	SPAC110.03	3e-81	Spo	R	COG1100	GTPase SAR1 and related small G proteins	POORLY CHARACTERIZED	General function prediction only
comp228242_c0_seq1	SPBPI060	3e-40	Spo	B	COG2036	Histones H3 and H4	INFORMATION STORAGE AND PROCESSING	Chromatin structure and dynamics
comp228281_c0_seq1	SPBC29A10.10c	1e-11	Spo	L	COG1112	Superfamily I DNA and RNA helicases and helicase subunits	INFORMATION STORAGE AND PROCESSING	Replication, recombination and repair
comp228360_c0_seq1	SPBC4B4.05	3e-30	Spo	K	COG1958	Small nuclear ribonucleoprotein (snRNP) homolog	INFORMATION STORAGE AND PROCESSING	Transcription
comp228435_c0_seq1	SPBC1778.08c	3e-23	---	---	---	---	---	---
comp22846_c0_seq1	SMc04247	1e-16	Sme	G	COG3507	Beta-xylosidase	METABOLISM	Carbohydrate transport and metabolism
comp22871_c0_seq1	SPAC23C11.17	2e-16	---	---	---	---	---	---
comp228758_c0_seq1	VCA0529	1e-11	Vch	P	COG3158	K+ transporter	METABOLISM	Inorganic ion transport and metabolism
comp228825_c0_seq1	XF0152	2e-63	---	---	---	---	---	---
comp229068_c0_seq1	RSp0652	1e-109	Rso	I	COG1960	Acyl-CoA dehydrogenases	METABOLISM	Lipid transport and metabolism
comp229096_c0_seq1	YPR060c	4e-78	Sce	E	COG1605	Chorismate mutase	METABOLISM	Amino acid transport and metabolism
comp22911_c0_seq1	YHR021c	5e-12	Sce	J	COG2051	Ribosomal protein S27E	INFORMATION STORAGE AND PROCESSING	Translation, ribosomal structure and biogenesis
comp229172_c0_seq1	YLL050c	2e-31	---	---	---	---	---	---
comp229207_c0_seq1	SPCC1281.06c_2	4e-23	Spo	CI	COG5274	Cytochrome b involved in lipid metabolism	METABOLISM	Energy production and conversion
comp229360_c0_seq1	SPBC1711.17	1e-41	Spo	L	COG1643	HrpA-like helicases	INFORMATION STORAGE AND PROCESSING	Replication, recombination and repair
comp229427_c0_seq1	XF0259_1	1e-155	Xfa	M	COG0836	Mannose-1-phosphate guanylyltransferase	CELLULAR PROCESSES AND SIGNALING	Cell wall/membrane/envelope biogenesis
comp229537_c0_seq1	BS_yloP_1	8e-16	Bsu	RTKL	COG0515	Serine/threonine protein kinase	POORLY CHARACTERIZED	General function prediction only
comp229579_c0_seq1	XF1113	6e-94	Xfa	KT	COG3437	Response regulator containing a CheY-like receiver domain and an HD-GYP domain	INFORMATION STORAGE AND PROCESSING	Transcription
comp229701_c0_seq1	XF0657	8e-75	Xfa	P	COG1785	Alkaline phosphatase	METABOLISM	Inorganic ion transport and metabolism
comp229807_c0_seq1	SPAC13G7.02c	7e-18	Spo	O	COG0443	Molecular chaperone	CELLULAR PROCESSES AND SIGNALING	Posttranslational modification, protein turnover, chaperones
comp229862_c0_seq1	BH0337	9e-16	---	---	---	---	---	---
comp229957_c0_seq1	TM1724	1e-13	Tma	IQR	COG1028	Dehydrogenases with different specificities (related to short-chain alcohol dehydrogenases)	METABOLISM	Lipid transport and metabolism
comp229998_c0_seq1	SPCC285.04	3e-12	Spo	R	COG2351	Transthyretin-like protein	POORLY CHARACTERIZED	General function prediction only
comp22_c0_seq1	XF0460	3e-17	Xfa	NU	COG3063	Tfp pilus assembly protein PilF	CELLULAR PROCESSES AND SIGNALING	Cell motility
comp230041_c0_seq1	SPAC2C4.03c	4e-45	Spo	K	COG1958	Small nuclear ribonucleoprotein (snRNP) homolog	INFORMATION STORAGE AND PROCESSING	Transcription
comp23015_c0_seq1	XF1107	8e-44	Xfa	EF	COG0458	Carbamoylphosphate synthase large subunit (split gene in MJ)	METABOLISM	Amino acid transport and metabolism
comp230228_c0_seq1	STM4319	1e-44	Sty	I	COG0671	Membrane-associated phospholipid phosphatase	METABOLISM	Lipid transport and metabolism
comp230632_c0_seq1	SPCC576.08c	2e-63	Spo	J	COG0098	Ribosomal protein S5	INFORMATION STORAGE AND PROCESSING	Translation, ribosomal structure and biogenesis
comp23066_c0_seq1	YFL011w	1e-37	Sce	GEPR	COG0477	Permeases of the major facilitator superfamily	METABOLISM	Carbohydrate transport and metabolism
comp23085_c0_seq1	PA2973	1e-25	Pae	OU	COG0616	Periplasmic serine proteases (ClpP class)	CELLULAR PROCESSES AND SIGNALING	Posttranslational modification, protein turnover, chaperones
comp2308_c0_seq1	YOR133w	3e-26	Sce	J	COG0480	Translation elongation factors (GTPases)	INFORMATION STORAGE AND PROCESSING	Translation, ribosomal structure and biogenesis
comp231006_c0_seq1	SPAC513.01c	1e-125	Spo	J	COG0480	Translation elongation factors (GTPases)	INFORMATION STORAGE AND PROCESSING	Translation, ribosomal structure and biogenesis
comp231203_c0_seq1	YGR282c	1e-72	Sce	G	COG5309	Exo-beta-1,3-glucanase	METABOLISM	Carbohydrate transport and metabolism
comp231335_c0_seq1	YJL190c	3e-32	Sce	J	COG0096	Ribosomal protein S8	INFORMATION STORAGE AND PROCESSING	Translation, ribosomal structure and biogenesis
comp231637_c0_seq1	XF0561	2e-43	---	---	---	---	---	---
comp23165_c0_seq1	SPBPI060	2e-43	Spo	B	COG2036	Histones H3 and H4	INFORMATION STORAGE AND PROCESSING	Chromatin structure and dynamics
comp231_c0_seq1	YLL024c	5e-25	Sce	O	COG0443	Molecular chaperone	CELLULAR PROCESSES AND SIGNALING	Posttranslational modification, protein turnover, chaperones
comp232097_c0_seq1	YGR276c	2e-38	Sce	L	COG0847	DNA polymerase III, epsilon subunit and related 3'-5' exonucleases	INFORMATION STORAGE AND PROCESSING	Replication, recombination and repair
comp232405_c0_seq1	XF1621	1e-134	Xfa	V	COG1680	Beta-lactamase class C and other penicillin binding proteins	CELLULAR PROCESSES AND SIGNALING	Defense mechanisms
comp232465_c0_seq1	RSp0738_2	3e-33	Rso	S	COG4253	Uncharacterized protein conserved in bacteria	POORLY CHARACTERIZED	Function unknown
comp232608_c0_seq1	XF1936	0	Xfa	G	COG0021	Transketolase	METABOLISM	Carbohydrate transport and metabolism
comp232727_c0_seq1	AGc2867	2e-67	Atu	R	COG1064	Zn-dependent alcohol dehydrogenases	POORLY CHARACTERIZED	General function prediction only
comp232893_c0_seq1	SPBC336.10c	7e-32	Spo	J	COG0231	Translation elongation factor P (EF-P)/translation initiation factor 5A (eIF-5A)	INFORMATION STORAGE AND PROCESSING	Translation, ribosomal structure and biogenesis
comp232906_c0_seq1	YOR358w	6e-34	Sce	K	COG5208	CCAAT-binding factor, subunit C	INFORMATION STORAGE AND PROCESSING	Transcription
comp233822_c0_seq1	alr1722	9e-23	Nos	IQR	COG1028	Dehydrogenases with different specificities (related to short-chain alcohol dehydrogenases)	METABOLISM	Lipid transport and metabolism
comp233852_c0_seq1	BMEI0222	1e-25	Bme	P	COG0288	Carbonic anhydrase	METABOLISM	Inorganic ion transport and metabolism
comp23397_c0_seq1	SPBC15D4.15	9e-26	Spo	G	COG0647	Predicted sugar phosphatases of the HAD superfamily	METABOLISM	Carbohydrate transport and metabolism
comp23426_c0_seq1	YML056c_3	7e-19	Sce	F	COG0516	IMP dehydrogenase/GMP reductase	METABOLISM	Nucleotide transport and metabolism
comp23426_c0_seq2	YML056c_3	3e-23	Sce	F	COG0516	IMP dehydrogenase/GMP reductase	METABOLISM	Nucleotide transport and metabolism
comp234481_c0_seq1	YOR182c	1e-27	---	---	---	---	---	---
comp234641_c0_seq1	SPBC1703.13c	9e-15	---	---	---	---	---	---
comp234850_c0_seq1	SPBPI060	2e-47	Spo	B	COG2036	Histones H3 and H4	INFORMATION STORAGE AND PROCESSING	Chromatin structure and dynamics
comp23498_c0_seq1	SPBC18H10.12c	3e-17	Spo	J	COG1841	Ribosomal protein L30/L7E	INFORMATION STORAGE AND PROCESSING	Translation, ribosomal structure and biogenesis
comp235246_c0_seq1	XF0802	1e-170	Xfa	D	COG0206	Cell division GTPase	CELLULAR PROCESSES AND SIGNALING	Cell cycle control, cell division, chromosome partitioning
comp235655_c0_seq1	XF0911	1e-123	Xfa	O	COG0625	Glutathione S-transferase	CELLULAR PROCESSES AND SIGNALING	Posttranslational modification, protein turnover, chaperones
comp2356_c0_seq1	nuoC_2	2e-50	Eco	C	COG0649	NADH:ubiquinone oxidoreductase 49 kD subunit 7	METABOLISM	Energy production and conversion
comp23592_c0_seq1	YEL011w	2e-40	Sce	G	COG0296	1,4-alpha-glucan branching enzyme	METABOLISM	Carbohydrate transport and metabolism
comp235941_c0_seq1	YER043c	2e-50	Sce	H	COG0499	S-adenosylhomocysteine hydrolase	METABOLISM	Coenzyme transport and metabolism
comp2359_c0_seq1	YDL124w	1e-19	Sce	R	COG0656	Aldo/keto reductases, related to diketogulonate reductase	POORLY CHARACTERIZED	General function prediction only
comp236268_c0_seq1	SPBC800.05c	6e-19	Spo	Z	COG5023	Tubulin	CELLULAR PROCESSES AND SIGNALING	Cytoskeleton
comp236745_c0_seq1	mlr6544	2e-14	Mlo	O	COG0464	ATPases of the AAA+ class	CELLULAR PROCESSES AND SIGNALING	Posttranslational modification, protein turnover, chaperones
comp23679_c0_seq1	slr0739	6e-34	Syn	H	COG0142	Geranylgeranyl pyrophosphate synthase	METABOLISM	Coenzyme transport and metabolism
comp236962_c0_seq1	YLR180w	4e-46	Sce	H	COG0192	S-adenosylmethionine synthetase	METABOLISM	Coenzyme transport and metabolism
comp23696_c0_seq1	PA4383	2e-29	Pae	D	COG0239	Integral membrane protein possibly involved in chromosome condensation	CELLULAR PROCESSES AND SIGNALING	Cell cycle control, cell division, chromosome partitioning
comp237045_c0_seq1	YPO1056	4e-18	Ype	M	COG1043	Acyl-[acyl carrier protein]--UDP-N-acetylglucosamine O-acyltransferase	CELLULAR PROCESSES AND SIGNALING	Cell wall/membrane/envelope biogenesis
comp237300_c0_seq1	SPAC23H4.18c	1e-51	Spo	OD	COG5194	Component of SCF ubiquitin ligase and anaphase-promoting complex	CELLULAR PROCESSES AND SIGNALING	Posttranslational modification, protein turnover, chaperones
comp237756_c0_seq1	XF2089	1e-17	---	---	---	---	---	---
comp237861_c0_seq1	SPBC839.04	1e-127	Spo	J	COG0090	Ribosomal protein L2	INFORMATION STORAGE AND PROCESSING	Translation, ribosomal structure and biogenesis
comp237990_c0_seq1	SPAC3H5.10	2e-45	Spo	J	COG1717	Ribosomal protein L32E	INFORMATION STORAGE AND PROCESSING	Translation, ribosomal structure and biogenesis
comp2380_c0_seq1	XF1455_3	6e-22	---	---	---	---	---	---
comp238111_c0_seq1	XF2644	1e-30	Xfa	FE	COG0462	Phosphoribosylpyrophosphate synthetase	METABOLISM	Nucleotide transport and metabolism
comp238388_c0_seq1	YBR296c	5e-39	Sce	P	COG0306	Phosphate/sulphate permeases	METABOLISM	Inorganic ion transport and metabolism
comp238548_c0_seq1	mlr1935	1e-41	Mlo	S	COG4625	Uncharacterized protein with a C-terminal OMP (outer membrane protein) domain	POORLY CHARACTERIZED	Function unknown
comp23867_c0_seq1	YML078w	3e-24	Sce	O	COG0652	Peptidyl-prolyl cis-trans isomerase (rotamase) - cyclophilin family	CELLULAR PROCESSES AND SIGNALING	Posttranslational modification, protein turnover, chaperones
comp23875_c0_seq1	mll6090	2e-30	Mlo	L	COG1484	DNA replication protein	INFORMATION STORAGE AND PROCESSING	Replication, recombination and repair
comp23898_c0_seq1	BS_ispA	4e-17	Bsu	O	COG1404	Subtilisin-like serine proteases	CELLULAR PROCESSES AND SIGNALING	Posttranslational modification, protein turnover, chaperones
comp23907_c0_seq1	YMR165c_1	3e-26	Sce	R	COG5083	Uncharacterized protein involved in plasmid maintenance	POORLY CHARACTERIZED	General function prediction only
comp239698_c0_seq1	SPCC1322.11	3e-29	Spo	J	COG0093	Ribosomal protein L14	INFORMATION STORAGE AND PROCESSING	Translation, ribosomal structure and biogenesis
comp240186_c0_seq1	XF1323	2e-76	Xfa	R	COG3818	Predicted acetyltransferase, GNAT superfamily	POORLY CHARACTERIZED	General function prediction only
comp240196_c0_seq1	CC1471	1e-47	Ccr	G	COG0574	Phosphoenolpyruvate synthase/pyruvate phosphate dikinase	METABOLISM	Carbohydrate transport and metabolism
comp2401_c0_seq1	YPR080w	2e-27	Sce	J	COG5256	Translation elongation factor EF-1alpha (GTPase)	INFORMATION STORAGE AND PROCESSING	Translation, ribosomal structure and biogenesis
comp24101_c0_seq1	BH0899	7e-30	---	---	---	---	---	---
comp241455_c0_seq1	SPAC222.12c	2e-52	Spo	C	COG0055	F0F1-type ATP synthase, beta subunit	METABOLISM	Energy production and conversion
comp241559_c0_seq1	SPBC839.13c	4e-53	Spo	J	COG0102	Ribosomal protein L13	INFORMATION STORAGE AND PROCESSING	Translation, ribosomal structure and biogenesis
comp241639_c0_seq1	XF1829	1e-102	Xfa	R	COG2945	Predicted hydrolase of the alpha/beta superfamily	POORLY CHARACTERIZED	General function prediction only
comp241659_c0_seq1	Cgl2127_1	2e-21	Cgl	RTKL	COG0515	Serine/threonine protein kinase	POORLY CHARACTERIZED	General function prediction only
comp241670_c0_seq1	CC0999	1e-75	Ccr	P	COG1629	Outer membrane receptor proteins, mostly Fe transport	METABOLISM	Inorganic ion transport and metabolism
comp241710_c0_seq1	XF1127	9e-90	Xfa	R	COG0312	Predicted Zn-dependent proteases and their inactivated homologs	POORLY CHARACTERIZED	General function prediction only
comp241718_c0_seq1	YGL073w	6e-22	Sce	K	COG5169	Heat shock transcription factor	INFORMATION STORAGE AND PROCESSING	Transcription
comp241734_c0_seq1	BB0727	7e-67	Bbu	G	COG0205	6-phosphofructokinase	METABOLISM	Carbohydrate transport and metabolism
comp241766_c0_seq1	SPBC1778.06c	8e-43	Spo	Z	COG5069	Ca2+-binding actin-bundling protein fimbrin/plastin (EF-Hand superfamily)	CELLULAR PROCESSES AND SIGNALING	Cytoskeleton
comp241921_c0_seq1	CC2052	7e-12	Ccr	G	COG1472	Beta-glucosidase-related glycosidases	METABOLISM	Carbohydrate transport and metabolism
comp241982_c0_seq1	alr0583	2e-39	Nos	V	COG1132	ABC-type multidrug transport system, ATPase and permease components	CELLULAR PROCESSES AND SIGNALING	Defense mechanisms
comp242115_c0_seq1	all1597	3e-26	Nos	I	COG3239	Fatty acid desaturase	METABOLISM	Lipid transport and metabolism
comp242201_c0_seq1	XF2091	4e-75	Xfa	E	COG2902	NAD-specific glutamate dehydrogenase	METABOLISM	Amino acid transport and metabolism
comp242267_c0_seq1	ECU11g1690	6e-33	Ecu	KAD	COG5147	Myb superfamily proteins, including transcription factors and mRNA splicing factors	INFORMATION STORAGE AND PROCESSING	Transcription
comp242280_c0_seq1	SPBC1539.06	2e-14	Spo	I	COG4281	Acyl-CoA-binding protein	METABOLISM	Lipid transport and metabolism
comp242351_c0_seq1	SPBC29A3.04	1e-49	Spo	J	COG1358	Ribosomal protein HS6-type (S12/L30/L7a)	INFORMATION STORAGE AND PROCESSING	Translation, ribosomal structure and biogenesis
comp242365_c0_seq1	SPAC13G7.02c	2e-30	Spo	O	COG0443	Molecular chaperone	CELLULAR PROCESSES AND SIGNALING	Posttranslational modification, protein turnover, chaperones
comp242386_c0_seq1	Cgl1936	1e-13	Cgl	V	COG0534	Na+-driven multidrug efflux pump	CELLULAR PROCESSES AND SIGNALING	Defense mechanisms
comp242444_c0_seq1	XF1975	1e-54	Xfa	F	COG0138	AICAR transformylase/IMP cyclohydrolase PurH (only IMP cyclohydrolase domain in Aful)	METABOLISM	Nucleotide transport and metabolism
comp242677_c0_seq1	alr0657	1e-156	Nos	MG	COG0451	Nucleoside-diphosphate-sugar epimerases	CELLULAR PROCESSES AND SIGNALING	Cell wall/membrane/envelope biogenesis
comp242689_c0_seq1	YJL078c_1	3e-27	Sce	S	COG2340	Uncharacterized protein with SCP/PR1 domains	POORLY CHARACTERIZED	Function unknown
comp242769_c0_seq1	YKL180w	1e-39	Sce	J	COG0091	Ribosomal protein L22	INFORMATION STORAGE AND PROCESSING	Translation, ribosomal structure and biogenesis
comp242810_c0_seq1	YPR052c	2e-31	Sce	B	COG5648	Chromatin-associated proteins containing the HMG domain	INFORMATION STORAGE AND PROCESSING	Chromatin structure and dynamics
comp242927_c0_seq1	YMR260c	2e-25	Sce	J	COG0361	Translation initiation factor 1 (IF-1)	INFORMATION STORAGE AND PROCESSING	Translation, ribosomal structure and biogenesis
comp242928_c0_seq1	BMEI1707	3e-36	Bme	MR	COG4948	L-alanine-DL-glutamate epimerase and related enzymes of enolase superfamily	CELLULAR PROCESSES AND SIGNALING	Cell wall/membrane/envelope biogenesis
comp243092_c0_seq1	SPBP4H10.05c	1e-27	---	---	---	---	---	---
comp243116_c0_seq1	YPR102c	3e-78	Sce	J	COG0094	Ribosomal protein L5	INFORMATION STORAGE AND PROCESSING	Translation, ribosomal structure and biogenesis
comp243126_c0_seq1	YNL244c	2e-20	Sce	J	COG0023	Translation initiation factor 1 (eIF-1/SUI1) and related proteins	INFORMATION STORAGE AND PROCESSING	Translation, ribosomal structure and biogenesis
comp243200_c0_seq1	SPAC15E1.02c	1e-21	---	---	---	---	---	---
comp243271_c0_seq1	SPAC29E6.08	1e-112	Spo	K	COG2101	TATA-box binding protein (TBP), component of TFIID and TFIIIB	INFORMATION STORAGE AND PROCESSING	Transcription
comp243375_c0_seq1	XF0473	3e-36	Xfa	NU	COG4970	Tfp pilus assembly protein FimT	CELLULAR PROCESSES AND SIGNALING	Cell motility
comp2434_c0_seq1	YEL060c	9e-42	Sce	O	COG1404	Subtilisin-like serine proteases	CELLULAR PROCESSES AND SIGNALING	Posttranslational modification, protein turnover, chaperones
comp243620_c0_seq1	SPAC32A11.02c	2e-20	---	---	---	---	---	---
comp243674_c0_seq1	XF0150	3e-64	Xfa	F	COG0756	dUTPase	METABOLISM	Nucleotide transport and metabolism
comp243699_c0_seq1	YDR406w_3	6e-19	Sce	V	COG1131	ABC-type multidrug transport system, ATPase component	CELLULAR PROCESSES AND SIGNALING	Defense mechanisms
comp243719_c0_seq1	PA2682	3e-39	Pae	Q	COG0412	Dienelactone hydrolase and related enzymes	METABOLISM	Secondary metabolites biosynthesis, transport and catabolism
comp243835_c0_seq1	SPBC1685.02c	5e-42	Spo	J	COG1358	Ribosomal protein HS6-type (S12/L30/L7a)	INFORMATION STORAGE AND PROCESSING	Translation, ribosomal structure and biogenesis
comp244141_c0_seq1	YIL018w	1e-111	Sce	J	COG0090	Ribosomal protein L2	INFORMATION STORAGE AND PROCESSING	Translation, ribosomal structure and biogenesis
comp244175_c0_seq1	XF1501_2	3e-12	Xfa	P	COG0529	Adenylylsulfate kinase and related kinases	METABOLISM	Inorganic ion transport and metabolism
comp244200_c0_seq1	XF0806	1e-22	Xfa	U	COG0653	Preprotein translocase subunit SecA (ATPase, RNA helicase)	CELLULAR PROCESSES AND SIGNALING	Intracellular trafficking, secretion, and vesicular transport
comp244212_c0_seq1	XF0652	1e-81	Xfa	O	COG1047	FKBP-type peptidyl-prolyl cis-trans isomerases 2	CELLULAR PROCESSES AND SIGNALING	Posttranslational modification, protein turnover, chaperones
comp244318_c0_seq1	XF0007	3e-11	Xfa	R	COG0457	FOG: TPR repeat	POORLY CHARACTERIZED	General function prediction only
comp244373_c0_seq1	VCA0034	5e-27	Vch	T	COG1639	Predicted signal transduction protein	CELLULAR PROCESSES AND SIGNALING	Signal transduction mechanisms
comp244378_c0_seq1	YBR160w	1e-105	Sce	RTKL	COG0515	Serine/threonine protein kinase	POORLY CHARACTERIZED	General function prediction only
comp244426_c0_seq1	SPAC3A12.14	4e-31	Spo	TZDR	COG5126	Ca2+-binding protein (EF-Hand superfamily)	CELLULAR PROCESSES AND SIGNALING	Signal transduction mechanisms
comp244448_c0_seq1	SPBC16C6.11	3e-16	Spo	J	COG1717	Ribosomal protein L32E	INFORMATION STORAGE AND PROCESSING	Translation, ribosomal structure and biogenesis
comp244502_c0_seq1	all4991	1e-22	Nos	I	COG1398	Fatty-acid desaturase	METABOLISM	Lipid transport and metabolism
comp244504_c0_seq1	PA3693	4e-56	Pae	R	COG2110	Predicted phosphatase homologous to the C-terminal domain of histone macroH2A1	POORLY CHARACTERIZED	General function prediction only
comp244618_c0_seq1	XF1711	1e-51	Xfa	J	COG0251	Putative translation initiation inhibitor, yjgF family	INFORMATION STORAGE AND PROCESSING	Translation, ribosomal structure and biogenesis
comp244658_c0_seq1	SPAC6F6.15	2e-76	Spo	R	COG1100	GTPase SAR1 and related small G proteins	POORLY CHARACTERIZED	General function prediction only
comp244803_c0_seq1	XF1424	1e-107	Xfa	O	COG1651	Protein-disulfide isomerase	CELLULAR PROCESSES AND SIGNALING	Posttranslational modification, protein turnover, chaperones
comp245088_c0_seq1	SPBC887.12	8e-34	Spo	P	COG0474	Cation transport ATPase	METABOLISM	Inorganic ion transport and metabolism
comp245128_c0_seq1	ssl0020	2e-34	Syn	C	COG0633	Ferredoxin	METABOLISM	Energy production and conversion
comp245130_c0_seq1	YDR155c	6e-36	Sce	O	COG0652	Peptidyl-prolyl cis-trans isomerase (rotamase) - cyclophilin family	CELLULAR PROCESSES AND SIGNALING	Posttranslational modification, protein turnover, chaperones
comp245198_c0_seq1	SPCC663.03	3e-17	Spo	V	COG1132	ABC-type multidrug transport system, ATPase and permease components	CELLULAR PROCESSES AND SIGNALING	Defense mechanisms
comp245400_c0_seq1	SPAC13G6.02c	3e-14	Spo	J	COG1890	Ribosomal protein S3AE	INFORMATION STORAGE AND PROCESSING	Translation, ribosomal structure and biogenesis
comp245445_c0_seq1	SPCC1442.07c	2e-48	---	---	---	---	---	---
comp245550_c0_seq1	YCL017c	8e-81	Sce	E	COG1104	Cysteine sulfinate desulfinase/cysteine desulfurase and related enzymes	METABOLISM	Amino acid transport and metabolism
comp245844_c0_seq1	YLR027c	5e-96	Sce	E	COG1448	Aspartate/tyrosine/aromatic aminotransferase	METABOLISM	Amino acid transport and metabolism
comp246155_c0_seq1	BH3159	1e-53	Bha	C	COG0538	Isocitrate dehydrogenases	METABOLISM	Energy production and conversion
comp246273_c0_seq1	SPAC23C11.11	2e-44	Spo	RTKL	COG0515	Serine/threonine protein kinase	POORLY CHARACTERIZED	General function prediction only
comp246450_c0_seq1	YKL024c	9e-34	Sce	F	COG0563	Adenylate kinase and related kinases	METABOLISM	Nucleotide transport and metabolism
comp246786_c0_seq1	XF1617_1	4e-61	Xfa	K	COG0640	Predicted transcriptional regulators	INFORMATION STORAGE AND PROCESSING	Transcription
comp246795_c0_seq1	YOR347c	1e-15	Sce	G	COG0469	Pyruvate kinase	METABOLISM	Carbohydrate transport and metabolism
comp247147_c0_seq1	XF0803	1e-172	Xfa	M	COG0774	UDP-3-O-acyl-N-acetylglucosamine deacetylase	CELLULAR PROCESSES AND SIGNALING	Cell wall/membrane/envelope biogenesis
comp247227_c0_seq1	SPBC582.03	4e-39	Spo	D	COG5024	Cyclin	CELLULAR PROCESSES AND SIGNALING	Cell cycle control, cell division, chromosome partitioning
comp247608_c0_seq1	purL_1	4e-43	Eco	F	COG0046	Phosphoribosylformylglycinamidine (FGAM) synthase, synthetase domain	METABOLISM	Nucleotide transport and metabolism
comp247638_c0_seq1	XF0405	4e-76	Xfa	S	COG0316	Uncharacterized conserved protein	POORLY CHARACTERIZED	Function unknown
comp247954_c0_seq1	SPBC12D12.08c	1e-25	Spo	O	COG5272	Ubiquitin	CELLULAR PROCESSES AND SIGNALING	Posttranslational modification, protein turnover, chaperones
comp248024_c0_seq1	SPCC330.14c	2e-21	Spo	J	COG2075	Ribosomal protein L24E	INFORMATION STORAGE AND PROCESSING	Translation, ribosomal structure and biogenesis
comp248097_c0_seq1	SPBC577.02	4e-17	---	---	---	---	---	---
comp248120_c0_seq1	SPCC1183.08c	1e-40	Spo	J	COG0081	Ribosomal protein L1	INFORMATION STORAGE AND PROCESSING	Translation, ribosomal structure and biogenesis
comp248420_c0_seq1	YJR047c	3e-26	Sce	J	COG0231	Translation elongation factor P (EF-P)/translation initiation factor 5A (eIF-5A)	INFORMATION STORAGE AND PROCESSING	Translation, ribosomal structure and biogenesis
comp248519_c0_seq1	XF1191	2e-53	Xfa	O	COG0760	Parvulin-like peptidyl-prolyl isomerase	CELLULAR PROCESSES AND SIGNALING	Posttranslational modification, protein turnover, chaperones
comp248960_c0_seq1	XF0393	6e-97	Xfa	LR	COG0494	NTP pyrophosphohydrolases including oxidative damage repair enzymes	INFORMATION STORAGE AND PROCESSING	Replication, recombination and repair
comp249283_c0_seq1	SPBC16A3.05c	4e-16	Spo	R	COG2319	FOG: WD40 repeat	POORLY CHARACTERIZED	General function prediction only
comp249353_c0_seq1	YOL127w	2e-26	Sce	J	COG0089	Ribosomal protein L23	INFORMATION STORAGE AND PROCESSING	Translation, ribosomal structure and biogenesis
comp249435_c0_seq1	YBR189w	5e-24	Sce	J	COG0522	Ribosomal protein S4 and related proteins	INFORMATION STORAGE AND PROCESSING	Translation, ribosomal structure and biogenesis
comp249988_c0_seq1	YOR362c	3e-24	Sce	O	COG0638	20S proteasome, alpha and beta subunits	CELLULAR PROCESSES AND SIGNALING	Posttranslational modification, protein turnover, chaperones
comp250039_c0_seq1	XF1443	1e-134	Xfa	O	COG0542	ATPases with chaperone activity, ATP-binding subunit	CELLULAR PROCESSES AND SIGNALING	Posttranslational modification, protein turnover, chaperones
comp25027_c0_seq1	XF0416	6e-43	Xfa	M	COG2853	Surface lipoprotein	CELLULAR PROCESSES AND SIGNALING	Cell wall/membrane/envelope biogenesis
comp25027_c1_seq1	XF0416	1e-37	Xfa	M	COG2853	Surface lipoprotein	CELLULAR PROCESSES AND SIGNALING	Cell wall/membrane/envelope biogenesis
comp250321_c0_seq1	SPCC191.07	2e-46	Spo	C	COG3474	Cytochrome c2	METABOLISM	Energy production and conversion
comp25040_c0_seq1	XF2365	2e-15	Xfa	G	COG3594	Fucose 4-O-acetylase and related acetyltransferases	METABOLISM	Carbohydrate transport and metabolism
comp250781_c0_seq1	SA1408	2e-12	Sau	O	COG0484	DnaJ-class molecular chaperone with C-terminal Zn finger domain	CELLULAR PROCESSES AND SIGNALING	Posttranslational modification, protein turnover, chaperones
comp250897_c0_seq1	HI0068	4e-14	Hin	J	COG0324	tRNA delta(2)-isopentenylpyrophosphate transferase	INFORMATION STORAGE AND PROCESSING	Translation, ribosomal structure and biogenesis
comp250969_c0_seq1	SPBC1271.10c	1e-19	Spo	GEPR	COG0477	Permeases of the major facilitator superfamily	METABOLISM	Carbohydrate transport and metabolism
comp251085_c0_seq1	SPBC18H10.14	5e-59	Spo	J	COG0103	Ribosomal protein S9	INFORMATION STORAGE AND PROCESSING	Translation, ribosomal structure and biogenesis
comp25115_c0_seq1	YLR093c	4e-11	Sce	U	COG5143	Synaptobrevin/VAMP-like protein	CELLULAR PROCESSES AND SIGNALING	Intracellular trafficking, secretion, and vesicular transport
comp25135_c0_seq1	SPAC4A8.11c_3	3e-33	Spo	IQ	COG0304	3-oxoacyl-(acyl-carrier-protein) synthase	METABOLISM	Lipid transport and metabolism
comp251400_c0_seq1	XF2177	9e-15	Xfa	M	COG2980	Rare lipoprotein B	CELLULAR PROCESSES AND SIGNALING	Cell wall/membrane/envelope biogenesis
comp251500_c0_seq1	SPBC25H2.07	1e-52	Spo	J	COG0361	Translation initiation factor 1 (IF-1)	INFORMATION STORAGE AND PROCESSING	Translation, ribosomal structure and biogenesis
comp251918_c0_seq1	slr0623	5e-42	Syn	OC	COG0526	Thiol-disulfide isomerase and thioredoxins	CELLULAR PROCESSES AND SIGNALING	Posttranslational modification, protein turnover, chaperones
comp25258_c0_seq1	XF2606	2e-52	Xfa	J	COG0564	Pseudouridylate synthases, 23S RNA-specific	INFORMATION STORAGE AND PROCESSING	Translation, ribosomal structure and biogenesis
comp25268_c0_seq1	SMb20899	6e-24	Sme	R	COG0673	Predicted dehydrogenases and related proteins	POORLY CHARACTERIZED	General function prediction only
comp252820_c0_seq1	YJR153w	1e-10	Sce	M	COG5434	Endopolygalacturonase	CELLULAR PROCESSES AND SIGNALING	Cell wall/membrane/envelope biogenesis
comp253282_c0_seq1	XF0450	6e-39	Xfa	T	COG0784	FOG: CheY-like receiver	CELLULAR PROCESSES AND SIGNALING	Signal transduction mechanisms
comp253310_c0_seq1	SPAC926.04c	1e-18	Spo	O	COG0326	Molecular chaperone, HSP90 family	CELLULAR PROCESSES AND SIGNALING	Posttranslational modification, protein turnover, chaperones
comp253527_c0_seq1	CC0502	2e-35	Ccr	K	COG0085	DNA-directed RNA polymerase, beta subunit/140 kD subunit	INFORMATION STORAGE AND PROCESSING	Transcription
comp253569_c0_seq1	XF2396	2e-68	Xfa	E	COG0436	Aspartate/tyrosine/aromatic aminotransferase	METABOLISM	Amino acid transport and metabolism
comp253574_c0_seq1	SP0298	2e-32	Spn	R	COG1373	Predicted ATPase (AAA+ superfamily)	POORLY CHARACTERIZED	General function prediction only
comp253586_c0_seq1	SPCC1259.01c	2e-47	Spo	J	COG0099	Ribosomal protein S13	INFORMATION STORAGE AND PROCESSING	Translation, ribosomal structure and biogenesis
comp25399_c0_seq1	SPCC330.14c	3e-26	Spo	J	COG2075	Ribosomal protein L24E	INFORMATION STORAGE AND PROCESSING	Translation, ribosomal structure and biogenesis
comp254270_c0_seq1	SPBC354.02c	3e-27	Spo	U	COG0201	Preprotein translocase subunit SecY	CELLULAR PROCESSES AND SIGNALING	Intracellular trafficking, secretion, and vesicular transport
comp25452_c0_seq1	PA4612	2e-54	Pae	R	COG0666	FOG: Ankyrin repeat	POORLY CHARACTERIZED	General function prediction only
comp25456_c0_seq1	YPR035w	5e-44	Sce	E	COG0174	Glutamine synthetase	METABOLISM	Amino acid transport and metabolism
comp25457_c0_seq1	YLR367w	7e-47	Sce	J	COG0096	Ribosomal protein S8	INFORMATION STORAGE AND PROCESSING	Translation, ribosomal structure and biogenesis
comp254638_c0_seq1	SPBC1773.06c	2e-14	Spo	CR	COG0604	NADPH:quinone reductase and related Zn-dependent oxidoreductases	METABOLISM	Energy production and conversion
comp254717_c0_seq1	SPBC3H7.15	2e-48	Spo	RTKL	COG0515	Serine/threonine protein kinase	POORLY CHARACTERIZED	General function prediction only
comp254752_c0_seq1	YBL030c	2e-13	---	---	---	---	---	---
comp255303_c0_seq1	SPAC4G9.16c	3e-29	Spo	J	COG0097	Ribosomal protein L6P/L9E	INFORMATION STORAGE AND PROCESSING	Translation, ribosomal structure and biogenesis
comp255484_c0_seq1	XF2693	2e-49	Xfa	T	COG0784	FOG: CheY-like receiver	CELLULAR PROCESSES AND SIGNALING	Signal transduction mechanisms
comp255528_c0_seq1	mlr3786_1	6e-11	Mlo	T	COG0642	Signal transduction histidine kinase	CELLULAR PROCESSES AND SIGNALING	Signal transduction mechanisms
comp255730_c0_seq1	ML1091	2e-70	Mle	C	COG0039	Malate/lactate dehydrogenases	METABOLISM	Energy production and conversion
comp256039_c0_seq1	CAC3260	9e-19	Cac	J	COG0017	Aspartyl/asparaginyl-tRNA synthetases	INFORMATION STORAGE AND PROCESSING	Translation, ribosomal structure and biogenesis
comp25628_c0_seq1	XF0569	5e-39	Xfa	D	COG0037	Predicted ATPase of the PP-loop superfamily implicated in cell cycle control	CELLULAR PROCESSES AND SIGNALING	Cell cycle control, cell division, chromosome partitioning
comp256290_c0_seq1	YOR167c	3e-16	Sce	J	COG2053	Ribosomal protein S28E/S33	INFORMATION STORAGE AND PROCESSING	Translation, ribosomal structure and biogenesis
comp25629_c0_seq1	SPBC4.05	9e-18	---	---	---	---	---	---
comp25634_c0_seq1	SPBC25H2.12c	1e-29	Spo	O	COG0459	Chaperonin GroEL (HSP60 family)	CELLULAR PROCESSES AND SIGNALING	Posttranslational modification, protein turnover, chaperones
comp256649_c0_seq1	SPAC6G10.11c_2	5e-13	Spo	J	COG1998	Ribosomal protein S27AE	INFORMATION STORAGE AND PROCESSING	Translation, ribosomal structure and biogenesis
comp25706_c0_seq1	YLR448w	1e-24	Sce	J	COG2163	Ribosomal protein L14E/L6E/L27E	INFORMATION STORAGE AND PROCESSING	Translation, ribosomal structure and biogenesis
comp25726_c0_seq1	XF0851	4e-73	Xfa	E	COG0665	Glycine/D-amino acid oxidases (deaminating)	METABOLISM	Amino acid transport and metabolism
comp257314_c0_seq1	SPBC1105.02c	1e-113	Spo	E	COG0119	Isopropylmalate/homocitrate/citramalate synthases	METABOLISM	Amino acid transport and metabolism
comp257417_c0_seq1	SPAC24C9.06c	1e-28	Spo	C	COG1048	Aconitase A	METABOLISM	Energy production and conversion
comp25746_c0_seq1	XF0835	8e-56	Xfa	HC	COG0654	2-polyprenyl-6-methoxyphenol hydroxylase and related FAD-dependent oxidoreductases	METABOLISM	Coenzyme transport and metabolism
comp2576_c0_seq1	SPAC521.03	2e-25	Spo	R	COG4221	Short-chain alcohol dehydrogenase of unknown specificity	POORLY CHARACTERIZED	General function prediction only
comp257706_c0_seq1	XF2230	1e-148	Xfa	M	COG1686	D-alanyl-D-alanine carboxypeptidase	CELLULAR PROCESSES AND SIGNALING	Cell wall/membrane/envelope biogenesis
comp258335_c0_seq1	XF2696	0	Xfa	LKJ	COG0513	Superfamily II DNA and RNA helicases	INFORMATION STORAGE AND PROCESSING	Replication, recombination and repair
comp258404_c0_seq1	BH3986	1e-24	---	---	---	---	---	---
comp25922_c0_seq1	SPCC970.05	8e-16	Spo	J	COG5051	Ribosomal protein L36E	INFORMATION STORAGE AND PROCESSING	Translation, ribosomal structure and biogenesis
comp25924_c0_seq1	YFL002c	4e-16	Sce	LKJ	COG0513	Superfamily II DNA and RNA helicases	INFORMATION STORAGE AND PROCESSING	Replication, recombination and repair
comp25984_c0_seq1	SPCC4B3.13	5e-24	Spo	V	COG0534	Na+-driven multidrug efflux pump	CELLULAR PROCESSES AND SIGNALING	Defense mechanisms
comp259917_c0_seq1	SPBC106.16	6e-45	Spo	O	COG0638	20S proteasome, alpha and beta subunits	CELLULAR PROCESSES AND SIGNALING	Posttranslational modification, protein turnover, chaperones
comp26017_c0_seq1	SPAC3A12.17c	3e-26	Spo	E	COG0031	Cysteine synthase	METABOLISM	Amino acid transport and metabolism
comp260354_c0_seq1	SPBC106.15	1e-47	Spo	I	COG1443	Isopentenyldiphosphate isomerase	METABOLISM	Lipid transport and metabolism
comp260877_c0_seq1	YIL133c	2e-63	Sce	J	COG0102	Ribosomal protein L13	INFORMATION STORAGE AND PROCESSING	Translation, ribosomal structure and biogenesis
comp26110_c0_seq1	BS_yerG	3e-22	Bsu	L	COG0272	NAD-dependent DNA ligase (contains BRCT domain type II)	INFORMATION STORAGE AND PROCESSING	Replication, recombination and repair
comp261483_c0_seq1	slr1251	3e-43	Syn	O	COG0652	Peptidyl-prolyl cis-trans isomerase (rotamase) - cyclophilin family	CELLULAR PROCESSES AND SIGNALING	Posttranslational modification, protein turnover, chaperones
comp2615_c0_seq1	YFL057c	4e-30	Sce	C	COG0667	Predicted oxidoreductases (related to aryl-alcohol dehydrogenases)	METABOLISM	Energy production and conversion
comp2615_c1_seq1	YDL243c	2e-68	Sce	C	COG0667	Predicted oxidoreductases (related to aryl-alcohol dehydrogenases)	METABOLISM	Energy production and conversion
comp26213_c0_seq1	aq_1507	5e-15	Aae	R	COG4122	Predicted O-methyltransferase	POORLY CHARACTERIZED	General function prediction only
comp262513_c0_seq1	SPAC513.01c	2e-34	Spo	J	COG0480	Translation elongation factors (GTPases)	INFORMATION STORAGE AND PROCESSING	Translation, ribosomal structure and biogenesis
comp262744_c0_seq1	YEL024w	5e-41	Sce	C	COG0723	Rieske Fe-S protein	METABOLISM	Energy production and conversion
comp263562_c0_seq1	SPCC622.12c	2e-50	Spo	E	COG0334	Glutamate dehydrogenase/leucine dehydrogenase	METABOLISM	Amino acid transport and metabolism
comp264228_c0_seq1	SPBC32H8.07	6e-12	Spo	R	COG2319	FOG: WD40 repeat	POORLY CHARACTERIZED	General function prediction only
comp264264_c0_seq1	slr0325	1e-18	---	---	---	---	---	---
comp264287_c0_seq1	YDR331w	4e-15	Sce	O	COG5206	Glycosylphosphatidylinositol transamidase (GPIT), subunit GPI8	CELLULAR PROCESSES AND SIGNALING	Posttranslational modification, protein turnover, chaperones
comp264323_c0_seq1	SPBC14F5.04c	1e-71	Spo	G	COG0126	3-phosphoglycerate kinase	METABOLISM	Carbohydrate transport and metabolism
comp264350_c0_seq1	SPAC27D7.06	6e-62	Spo	C	COG2025	Electron transfer flavoprotein, alpha subunit	METABOLISM	Energy production and conversion
comp264356_c0_seq1	SPCC550.06c	2e-38	Spo	O	COG0234	Co-chaperonin GroES (HSP10)	CELLULAR PROCESSES AND SIGNALING	Posttranslational modification, protein turnover, chaperones
comp264482_c0_seq1	SPBC6B1.07	1e-17	Spo	R	COG0457	FOG: TPR repeat	POORLY CHARACTERIZED	General function prediction only
comp264488_c0_seq1	SPAC29A4.04c	7e-35	Spo	J	COG0130	Pseudouridine synthase	INFORMATION STORAGE AND PROCESSING	Translation, ribosomal structure and biogenesis
comp264524_c0_seq1	slr0574	2e-27	Syn	Q	COG2124	Cytochrome P450	METABOLISM	Secondary metabolites biosynthesis, transport and catabolism
comp264549_c0_seq1	YDL028c	5e-60	Sce	RTKL	COG0515	Serine/threonine protein kinase	POORLY CHARACTERIZED	General function prediction only
comp264590_c0_seq1	YJR123w	4e-22	Sce	J	COG0049	Ribosomal protein S7	INFORMATION STORAGE AND PROCESSING	Translation, ribosomal structure and biogenesis
comp264596_c0_seq1	YKL046c	1e-72	---	---	---	---	---	---
comp264677_c0_seq1	TM0212	4e-37	Tma	E	COG0509	Glycine cleavage system H protein (lipoate-binding)	METABOLISM	Amino acid transport and metabolism
comp264686_c0_seq1	SPCC622.09	3e-22	---	---	---	---	---	---
comp264724_c0_seq1	SPAC29A4.02c	7e-14	Spo	O	COG0625	Glutathione S-transferase	CELLULAR PROCESSES AND SIGNALING	Posttranslational modification, protein turnover, chaperones
comp264744_c0_seq1	XF1959	5e-48	Xfa	J	COG0751	Glycyl-tRNA synthetase, beta subunit	INFORMATION STORAGE AND PROCESSING	Translation, ribosomal structure and biogenesis
comp264820_c0_seq1	XF1903	2e-14	Xfa	P	COG3158	K+ transporter	METABOLISM	Inorganic ion transport and metabolism
comp264968_c0_seq1	SPBC3E7.09	1e-37	---	---	---	---	---	---
comp264981_c0_seq1	RSc0595	2e-91	Rso	P	COG1629	Outer membrane receptor proteins, mostly Fe transport	METABOLISM	Inorganic ion transport and metabolism
comp264989_c0_seq1	SPCC613.05c	3e-25	Spo	J	COG0255	Ribosomal protein L29	INFORMATION STORAGE AND PROCESSING	Translation, ribosomal structure and biogenesis
comp26501_c0_seq1	YDL007w	4e-40	Sce	O	COG1222	ATP-dependent 26S proteasome regulatory subunit	CELLULAR PROCESSES AND SIGNALING	Posttranslational modification, protein turnover, chaperones
comp265074_c0_seq1	YML026c	2e-53	Sce	J	COG0099	Ribosomal protein S13	INFORMATION STORAGE AND PROCESSING	Translation, ribosomal structure and biogenesis
comp265076_c0_seq1	YDR038c	1e-18	Sce	P	COG0474	Cation transport ATPase	METABOLISM	Inorganic ion transport and metabolism
comp265178_c0_seq1	XF0445	5e-96	Xfa	J	COG0442	Prolyl-tRNA synthetase	INFORMATION STORAGE AND PROCESSING	Translation, ribosomal structure and biogenesis
comp265193_c0_seq1	YDR064w	2e-48	Sce	J	COG0184	Ribosomal protein S15P/S13E	INFORMATION STORAGE AND PROCESSING	Translation, ribosomal structure and biogenesis
comp265206_c0_seq1	SPAC926.04c	8e-75	Spo	O	COG0326	Molecular chaperone, HSP90 family	CELLULAR PROCESSES AND SIGNALING	Posttranslational modification, protein turnover, chaperones
comp265236_c0_seq1	CAC0404_1	4e-16	Cac	RTKL	COG0515	Serine/threonine protein kinase	POORLY CHARACTERIZED	General function prediction only
comp265244_c0_seq1	XF1497	9e-28	Xfa	EH	COG0175	3'-phosphoadenosine 5'-phosphosulfate sulfotransferase (PAPS reductase)/FAD synthetase and related enzymes	METABOLISM	Amino acid transport and metabolism
comp265263_c0_seq1	XF2375	1e-144	Xfa	E	COG0065	3-isopropylmalate dehydratase large subunit	METABOLISM	Amino acid transport and metabolism
comp265306_c0_seq1	ECU11g1690	3e-21	Ecu	KAD	COG5147	Myb superfamily proteins, including transcription factors and mRNA splicing factors	INFORMATION STORAGE AND PROCESSING	Transcription
comp265347_c0_seq1	SPCC663.03	4e-23	Spo	V	COG1132	ABC-type multidrug transport system, ATPase and permease components	CELLULAR PROCESSES AND SIGNALING	Defense mechanisms
comp265365_c0_seq1	SPBC3E7.07c	2e-15	---	---	---	---	---	---
comp265458_c0_seq1	YKR013w	1e-17	Sce	S	COG2340	Uncharacterized protein with SCP/PR1 domains	POORLY CHARACTERIZED	Function unknown
comp265490_c0_seq1	YIL160c	1e-49	Sce	I	COG0183	Acetyl-CoA acetyltransferase	METABOLISM	Lipid transport and metabolism
comp265496_c0_seq1	XF0445	3e-50	Xfa	J	COG0442	Prolyl-tRNA synthetase	INFORMATION STORAGE AND PROCESSING	Translation, ribosomal structure and biogenesis
comp265549_c0_seq1	XF0290	1e-137	Xfa	C	COG1048	Aconitase A	METABOLISM	Energy production and conversion
comp265568_c0_seq1	SPCC285.15c	1e-28	Spo	J	COG2053	Ribosomal protein S28E/S33	INFORMATION STORAGE AND PROCESSING	Translation, ribosomal structure and biogenesis
comp265611_c0_seq1	SPAC10F6.13c	3e-14	Spo	E	COG1448	Aspartate/tyrosine/aromatic aminotransferase	METABOLISM	Amino acid transport and metabolism
comp265617_c0_seq1	XF0232	4e-36	Xfa	G	COG0166	Glucose-6-phosphate isomerase	METABOLISM	Carbohydrate transport and metabolism
comp265653_c0_seq1	RSp0245	1e-120	Rso	O	COG0450	Peroxiredoxin	CELLULAR PROCESSES AND SIGNALING	Posttranslational modification, protein turnover, chaperones
comp265675_c0_seq1	YKR066c	3e-26	Sce	P	COG0376	Catalase (peroxidase I)	METABOLISM	Inorganic ion transport and metabolism
comp265955_c0_seq1	XF2672	2e-28	Xfa	F	COG0041	Phosphoribosylcarboxyaminoimidazole (NCAIR) mutase	METABOLISM	Nucleotide transport and metabolism
comp265999_c0_seq1	XF1554	1e-129	Xfa	C	COG0114	Fumarase	METABOLISM	Energy production and conversion
comp266031_c0_seq1	SPBC106.18	7e-17	Spo	J	COG0089	Ribosomal protein L23	INFORMATION STORAGE AND PROCESSING	Translation, ribosomal structure and biogenesis
comp266031_c0_seq2	SPBC106.18	2e-18	Spo	J	COG0089	Ribosomal protein L23	INFORMATION STORAGE AND PROCESSING	Translation, ribosomal structure and biogenesis
comp266055_c0_seq1	slr0574	3e-11	Syn	Q	COG2124	Cytochrome P450	METABOLISM	Secondary metabolites biosynthesis, transport and catabolism
comp266083_c0_seq1	CAC0919	1e-35	---	---	---	---	---	---
comp26611_c0_seq1	SPBC106.06	5e-34	Spo	O	COG0459	Chaperonin GroEL (HSP60 family)	CELLULAR PROCESSES AND SIGNALING	Posttranslational modification, protein turnover, chaperones
comp266164_c0_seq1	YNL096c	3e-34	---	---	---	---	---	---
comp266173_c0_seq1	YOL092w	1e-18	---	---	---	---	---	---
comp266191_c0_seq1	CC2149	8e-19	Ccr	P	COG1629	Outer membrane receptor proteins, mostly Fe transport	METABOLISM	Inorganic ion transport and metabolism
comp26625_c0_seq1	SPBC19F8.02	7e-21	---	---	---	---	---	---
comp266268_c0_seq1	YGR243w	4e-35	---	---	---	---	---	---
comp26627_c0_seq1	RSp0690	3e-24	Rso	Q	COG0179	2-keto-4-pentenoate hydratase/2-oxohepta-3-ene-1,7-dioic acid hydratase (catechol pathway)	METABOLISM	Secondary metabolites biosynthesis, transport and catabolism
comp266328_c0_seq1	XF0923	4e-50	Xfa	S	COG2922	Uncharacterized protein conserved in bacteria	POORLY CHARACTERIZED	Function unknown
comp266342_c0_seq1	SPBC18H10.13	4e-40	Spo	J	COG0100	Ribosomal protein S11	INFORMATION STORAGE AND PROCESSING	Translation, ribosomal structure and biogenesis
comp266370_c0_seq1	YLR448w	7e-20	Sce	J	COG2163	Ribosomal protein L14E/L6E/L27E	INFORMATION STORAGE AND PROCESSING	Translation, ribosomal structure and biogenesis
comp266460_c0_seq1	alr3761_1	8e-50	Nos	T	COG2203	FOG: GAF domain	CELLULAR PROCESSES AND SIGNALING	Signal transduction mechanisms
comp266492_c0_seq1	YOR117w	2e-80	Sce	O	COG1222	ATP-dependent 26S proteasome regulatory subunit	CELLULAR PROCESSES AND SIGNALING	Posttranslational modification, protein turnover, chaperones
comp266498_c0_seq1	mll7508	4e-24	Mlo	O	COG0678	Peroxiredoxin	CELLULAR PROCESSES AND SIGNALING	Posttranslational modification, protein turnover, chaperones
comp266547_c0_seq1	SPAC9G1.05	3e-17	Spo	R	COG2319	FOG: WD40 repeat	POORLY CHARACTERIZED	General function prediction only
comp266609_c0_seq1	XF1831	1e-127	Xfa	F	COG0788	Formyltetrahydrofolate hydrolase	METABOLISM	Nucleotide transport and metabolism
comp266639_c0_seq1	YDL061c	4e-23	Sce	J	COG0199	Ribosomal protein S14	INFORMATION STORAGE AND PROCESSING	Translation, ribosomal structure and biogenesis
comp266649_c0_seq1	SPAC23C4.11	4e-12	---	---	---	---	---	---
comp266808_c0_seq1	YPL275w	6e-67	Sce	CHR	COG1052	Lactate dehydrogenase and related dehydrogenases	METABOLISM	Energy production and conversion
comp266818_c0_seq1	XF1374	1e-35	Xfa	E	COG0135	Phosphoribosylanthranilate isomerase	METABOLISM	Amino acid transport and metabolism
comp266880_c0_seq1	VNG2553G	2e-20	Hbs	G	COG1023	Predicted 6-phosphogluconate dehydrogenase	METABOLISM	Carbohydrate transport and metabolism
comp266898_c0_seq1	XF1855_1	6e-88	Xfa	C	COG1951	Tartrate dehydratase alpha subunit/Fumarate hydratase class I, N-terminal domain	METABOLISM	Energy production and conversion
comp266934_c0_seq1	BH3543	2e-25	Bha	L	COG3723	Recombinational DNA repair protein (RecE pathway)	INFORMATION STORAGE AND PROCESSING	Replication, recombination and repair
comp266954_c0_seq1	XF1140	1e-123	Xfa	M	COG1207	N-acetylglucosamine-1-phosphate uridyltransferase (contains nucleotidyltransferase and I-patch acetyltransferase domains)	CELLULAR PROCESSES AND SIGNALING	Cell wall/membrane/envelope biogenesis
comp266994_c0_seq1	SPBC216.04c	3e-36	Spo	O	COG0229	Conserved domain frequently associated with peptide methionine sulfoxide reductase	CELLULAR PROCESSES AND SIGNALING	Posttranslational modification, protein turnover, chaperones
comp267042_c0_seq1	YJR007w	3e-71	Sce	J	COG1093	Translation initiation factor 2, alpha subunit (eIF-2alpha)	INFORMATION STORAGE AND PROCESSING	Translation, ribosomal structure and biogenesis
comp26713_c0_seq1	XF1841	7e-32	Xfa	V	COG1968	Uncharacterized bacitracin resistance protein	CELLULAR PROCESSES AND SIGNALING	Defense mechanisms
comp267158_c0_seq1	SPCC24B10.09	1e-52	Spo	J	COG1383	Ribosomal protein S17E	INFORMATION STORAGE AND PROCESSING	Translation, ribosomal structure and biogenesis
comp267175_c0_seq1	FN0599	2e-19	Fnu	L	COG3464	Transposase and inactivated derivatives	INFORMATION STORAGE AND PROCESSING	Replication, recombination and repair
comp26733_c0_seq1	PA3797	7e-13	Pae	R	COG0388	Predicted amidohydrolase	POORLY CHARACTERIZED	General function prediction only
comp267355_c0_seq1	SSO1692	2e-34	Sso	Q	COG3733	Cu2+-containing amine oxidase	METABOLISM	Secondary metabolites biosynthesis, transport and catabolism
comp267537_c0_seq1	SPAC959.02	3e-23	---	---	---	---	---	---
comp26755_c0_seq1	slr0537	5e-30	Syn	G	COG0524	Sugar kinases, ribokinase family	METABOLISM	Carbohydrate transport and metabolism
comp267576_c0_seq1	XF1127	1e-102	Xfa	R	COG0312	Predicted Zn-dependent proteases and their inactivated homologs	POORLY CHARACTERIZED	General function prediction only
comp267612_c0_seq1	mlr1435	6e-13	Mlo	P	COG2072	Predicted flavoprotein involved in K+ transport	METABOLISM	Inorganic ion transport and metabolism
comp26793_c0_seq1	AGl2190	8e-11	Atu	G	COG3588	Fructose-1,6-bisphosphate aldolase	METABOLISM	Carbohydrate transport and metabolism
comp267961_c0_seq1	RSc0879	7e-26	---	---	---	---	---	---
comp268027_c0_seq1	YIL082w-a_2	1e-23	Sce	L	COG2801	Transposase and inactivated derivatives	INFORMATION STORAGE AND PROCESSING	Replication, recombination and repair
comp268056_c0_seq1	SPAC11E3.15	1e-13	---	---	---	---	---	---
comp268079_c0_seq1	SPBC557.03c	2e-20	Spo	DZ	COG5184	Alpha-tubulin suppressor and related RCC1 domain-containing proteins	CELLULAR PROCESSES AND SIGNALING	Cell cycle control, cell division, chromosome partitioning
comp268169_c0_seq1	SPAC144.18	9e-32	Spo	GOU	COG5070	Nucleotide-sugar transporter	METABOLISM	Carbohydrate transport and metabolism
comp268210_c0_seq1	RSp0345	3e-49	Rso	N	COG1749	Flagellar hook protein FlgE	CELLULAR PROCESSES AND SIGNALING	Cell motility
comp268218_c0_seq1	XF0232	1e-145	Xfa	G	COG0166	Glucose-6-phosphate isomerase	METABOLISM	Carbohydrate transport and metabolism
comp268354_c0_seq1	YPR069c	8e-28	Sce	E	COG0421	Spermidine synthase	METABOLISM	Amino acid transport and metabolism
comp268388_c0_seq1	XF2246	1e-64	Xfa	K	COG0571	dsRNA-specific ribonuclease	INFORMATION STORAGE AND PROCESSING	Transcription
comp268417_c0_seq1	alr4851	1e-78	Nos	U	COG0653	Preprotein translocase subunit SecA (ATPase, RNA helicase)	CELLULAR PROCESSES AND SIGNALING	Intracellular trafficking, secretion, and vesicular transport
comp268520_c0_seq1	SPBC31F10.06c	1e-27	Spo	R	COG1100	GTPase SAR1 and related small G proteins	POORLY CHARACTERIZED	General function prediction only
comp268530_c0_seq1	all3782	1e-25	Nos	P	COG2217	Cation transport ATPase	METABOLISM	Inorganic ion transport and metabolism
comp268534_c0_seq1	AGc5105	2e-19	Atu	R	COG3618	Predicted metal-dependent hydrolase of the TIM-barrel fold	POORLY CHARACTERIZED	General function prediction only
comp268608_c0_seq1	BMEI1582	1e-33	Bme	TK	COG2197	Response regulator containing a CheY-like receiver domain and an HTH DNA-binding domain	CELLULAR PROCESSES AND SIGNALING	Signal transduction mechanisms
comp268752_c0_seq1	YPL135w	6e-39	Sce	C	COG0822	NifU homolog involved in Fe-S cluster formation	METABOLISM	Energy production and conversion
comp268780_c0_seq1	SPAC4F10.14c	4e-23	---	---	---	---	---	---
comp268861_c0_seq1	XF1406	2e-92	Xfa	T	COG1493	Serine kinase of the HPr protein, regulates carbohydrate metabolism	CELLULAR PROCESSES AND SIGNALING	Signal transduction mechanisms
comp268869_c0_seq1	CC3604	3e-22	Ccr	MG	COG0702	Predicted nucleoside-diphosphate-sugar epimerases	CELLULAR PROCESSES AND SIGNALING	Cell wall/membrane/envelope biogenesis
comp268886_c0_seq1	SPCC576.08c	2e-36	Spo	J	COG0098	Ribosomal protein S5	INFORMATION STORAGE AND PROCESSING	Translation, ribosomal structure and biogenesis
comp268975_c0_seq1	SPAC1F7.05	2e-23	Spo	F	COG0209	Ribonucleotide reductase, alpha subunit	METABOLISM	Nucleotide transport and metabolism
comp269168_c0_seq1	XF0644	5e-28	Xfa	O	COG0545	FKBP-type peptidyl-prolyl cis-trans isomerases 1	CELLULAR PROCESSES AND SIGNALING	Posttranslational modification, protein turnover, chaperones
comp269175_c0_seq1	SPAC3A12.03c	1e-11	---	---	---	---	---	---
comp26918_c0_seq1	XF0835	5e-68	Xfa	HC	COG0654	2-polyprenyl-6-methoxyphenol hydroxylase and related FAD-dependent oxidoreductases	METABOLISM	Coenzyme transport and metabolism
comp269633_c0_seq1	XF0317	0	Xfa	C	COG1008	NADH:ubiquinone oxidoreductase subunit 4 (chain M)	METABOLISM	Energy production and conversion
comp269670_c0_seq1	ECs2221	1e-50	Ecs	L	COG3328	Transposase and inactivated derivatives	INFORMATION STORAGE AND PROCESSING	Replication, recombination and repair
comp269703_c0_seq1	VCA0323	6e-19	Vch	S	COG3041	Uncharacterized protein conserved in bacteria	POORLY CHARACTERIZED	Function unknown
comp269762_c0_seq1	CC1571	2e-13	Ccr	IQR	COG1028	Dehydrogenases with different specificities (related to short-chain alcohol dehydrogenases)	METABOLISM	Lipid transport and metabolism
comp269781_c0_seq1	XF1430	3e-80	Xfa	R	COG0218	Predicted GTPase	POORLY CHARACTERIZED	General function prediction only
comp269927_c0_seq1	PA2162	7e-46	Pae	G	COG3280	Maltooligosyl trehalose synthase	METABOLISM	Carbohydrate transport and metabolism
comp26992_c0_seq1	XF1501_2	2e-48	Xfa	P	COG0529	Adenylylsulfate kinase and related kinases	METABOLISM	Inorganic ion transport and metabolism
comp270058_c0_seq1	SPBC1604.01_2	4e-28	Spo	S	COG1262	Uncharacterized conserved protein	POORLY CHARACTERIZED	Function unknown
comp270147_c0_seq1	YHR005c-a	7e-14	---	---	---	---	---	---
comp270278_c0_seq1	YCL043c	2e-14	Sce	OC	COG0526	Thiol-disulfide isomerase and thioredoxins	CELLULAR PROCESSES AND SIGNALING	Posttranslational modification, protein turnover, chaperones
comp270319_c0_seq1	SPBC365.03c	1e-51	Spo	J	COG2139	Ribosomal protein L21E	INFORMATION STORAGE AND PROCESSING	Translation, ribosomal structure and biogenesis
comp270415_c0_seq1	YPR160w	2e-43	Sce	G	COG0058	Glucan phosphorylase	METABOLISM	Carbohydrate transport and metabolism
comp270467_c0_seq1	YHR005c	2e-14	---	---	---	---	---	---
comp270479_c0_seq1	YML063w	1e-56	Sce	J	COG1890	Ribosomal protein S3AE	INFORMATION STORAGE AND PROCESSING	Translation, ribosomal structure and biogenesis
comp270486_c0_seq1	AF1946_2	3e-13	Afu	O	COG4870	Cysteine protease	CELLULAR PROCESSES AND SIGNALING	Posttranslational modification, protein turnover, chaperones
comp270541_c0_seq1	YGL008c	2e-91	Sce	P	COG0474	Cation transport ATPase	METABOLISM	Inorganic ion transport and metabolism
comp27055_c0_seq1	YPO1617	4e-14	Ype	C	COG1252	NADH dehydrogenase, FAD-containing subunit	METABOLISM	Energy production and conversion
comp27065_c0_seq1	XF2418	1e-122	Xfa	J	COG0060	Isoleucyl-tRNA synthetase	INFORMATION STORAGE AND PROCESSING	Translation, ribosomal structure and biogenesis
comp27065_c1_seq1	XF2418	2e-38	Xfa	J	COG0060	Isoleucyl-tRNA synthetase	INFORMATION STORAGE AND PROCESSING	Translation, ribosomal structure and biogenesis
comp270683_c0_seq1	XF1058	8e-41	Xfa	F	COG0528	Uridylate kinase	METABOLISM	Nucleotide transport and metabolism
comp270789_c0_seq1	RSc1625	5e-12	---	---	---	---	---	---
comp27078_c0_seq1	XF1061	2e-54	Xfa	G	COG0800	2-keto-3-deoxy-6-phosphogluconate aldolase	METABOLISM	Carbohydrate transport and metabolism
comp270825_c0_seq1	AGc3699	7e-13	Atu	IQR	COG1028	Dehydrogenases with different specificities (related to short-chain alcohol dehydrogenases)	METABOLISM	Lipid transport and metabolism
comp270873_c0_seq1	YKL056c	5e-17	---	---	---	---	---	---
comp270931_c0_seq1	YDR502c	2e-34	Sce	H	COG0192	S-adenosylmethionine synthetase	METABOLISM	Coenzyme transport and metabolism
comp270980_c0_seq1	YKR094c_2	8e-28	Sce	J	COG1552	Ribosomal protein L40E	INFORMATION STORAGE AND PROCESSING	Translation, ribosomal structure and biogenesis
comp271033_c0_seq1	CC1756	3e-59	Ccr	G	COG1472	Beta-glucosidase-related glycosidases	METABOLISM	Carbohydrate transport and metabolism
comp271055_c0_seq1	SPAC6B12.15	1e-77	Spo	R	COG2319	FOG: WD40 repeat	POORLY CHARACTERIZED	General function prediction only
comp271326_c0_seq1	XF1031	9e-57	Xfa	I	COG2937	Glycerol-3-phosphate O-acyltransferase	METABOLISM	Lipid transport and metabolism
comp271328_c0_seq1	slr0574	1e-14	Syn	Q	COG2124	Cytochrome P450	METABOLISM	Secondary metabolites biosynthesis, transport and catabolism
comp271651_c0_seq1	YML126c	8e-30	Sce	I	COG3425	3-hydroxy-3-methylglutaryl CoA synthase	METABOLISM	Lipid transport and metabolism
comp27187_c0_seq1	CC1491	2e-16	Ccr	G	COG3717	5-keto 4-deoxyuronate isomerase	METABOLISM	Carbohydrate transport and metabolism
comp27187_c1_seq1	CC1491	3e-25	Ccr	G	COG3717	5-keto 4-deoxyuronate isomerase	METABOLISM	Carbohydrate transport and metabolism
comp271976_c0_seq1	SPAC9E9.09c	3e-40	Spo	C	COG1012	NAD-dependent aldehyde dehydrogenases	METABOLISM	Energy production and conversion
comp272094_c0_seq1	VCA0529	5e-17	Vch	P	COG3158	K+ transporter	METABOLISM	Inorganic ion transport and metabolism
comp272100_c0_seq1	YJR045c	1e-57	Sce	O	COG0443	Molecular chaperone	CELLULAR PROCESSES AND SIGNALING	Posttranslational modification, protein turnover, chaperones
comp27217_c0_seq1	SPBC8D2.15	2e-29	Spo	H	COG0320	Lipoate synthase	METABOLISM	Coenzyme transport and metabolism
comp272231_c0_seq1	XF0094	3e-35	Xfa	J	COG0293	23S rRNA methylase	INFORMATION STORAGE AND PROCESSING	Translation, ribosomal structure and biogenesis
comp27228_c0_seq1	SPBC839.13c	2e-26	Spo	J	COG0102	Ribosomal protein L13	INFORMATION STORAGE AND PROCESSING	Translation, ribosomal structure and biogenesis
comp272314_c0_seq1	PA2147	2e-34	Pae	P	COG0753	Catalase	METABOLISM	Inorganic ion transport and metabolism
comp272355_c0_seq1	SPAC4G9.16c	2e-60	Spo	J	COG0097	Ribosomal protein L6P/L9E	INFORMATION STORAGE AND PROCESSING	Translation, ribosomal structure and biogenesis
comp272475_c0_seq1	YAL038w	1e-33	Sce	G	COG0469	Pyruvate kinase	METABOLISM	Carbohydrate transport and metabolism
comp272536_c0_seq1	SPAC22D3.07	2e-34	Spo	O	COG0638	20S proteasome, alpha and beta subunits	CELLULAR PROCESSES AND SIGNALING	Posttranslational modification, protein turnover, chaperones
comp272600_c0_seq1	XF0977_2	5e-98	Xfa	C	COG0280	Phosphotransacetylase	METABOLISM	Energy production and conversion
comp272668_c0_seq1	SPCC1450.04	5e-11	Spo	J	COG2092	Translation elongation factor EF-1beta	INFORMATION STORAGE AND PROCESSING	Translation, ribosomal structure and biogenesis
comp27275_c0_seq1	AGc3820	1e-21	Atu	E	COG0754	Glutathionylspermidine synthase	METABOLISM	Amino acid transport and metabolism
comp27277_c0_seq1	aq_181	3e-14	Aae	E	COG0107	Imidazoleglycerol-phosphate synthase	METABOLISM	Amino acid transport and metabolism
comp272789_c0_seq1	slr0093	3e-14	Syn	O	COG2214	DnaJ-class molecular chaperone	CELLULAR PROCESSES AND SIGNALING	Posttranslational modification, protein turnover, chaperones
comp272871_c0_seq1	MJ0721	5e-18	Mja	E	COG4992	Ornithine/acetylornithine aminotransferase	METABOLISM	Amino acid transport and metabolism
comp272874_c0_seq1	YMR307w	1e-29	---	---	---	---	---	---
comp27287_c0_seq1	BH1829	5e-14	Bha	ER	COG1063	Threonine dehydrogenase and related Zn-dependent dehydrogenases	METABOLISM	Amino acid transport and metabolism
comp272896_c0_seq1	slr1251	1e-63	Syn	O	COG0652	Peptidyl-prolyl cis-trans isomerase (rotamase) - cyclophilin family	CELLULAR PROCESSES AND SIGNALING	Posttranslational modification, protein turnover, chaperones
comp27294_c0_seq1	SPBC14F5.05c	1e-46	Spo	H	COG0192	S-adenosylmethionine synthetase	METABOLISM	Coenzyme transport and metabolism
comp272991_c0_seq1	YDL125c	1e-32	Sce	FGR	COG0537	Diadenosine tetraphosphate (Ap4A) hydrolase and other HIT family hydrolases	METABOLISM	Nucleotide transport and metabolism
comp273130_c0_seq1	PA0147	4e-13	Pae	R	COG3491	Isopenicillin N synthase and related dioxygenases	POORLY CHARACTERIZED	General function prediction only
comp273145_c0_seq1	YJL056c	3e-14	Sce	R	COG5048	FOG: Zn-finger	POORLY CHARACTERIZED	General function prediction only
comp27318_c0_seq1	CAP0115	3e-21	---	---	---	---	---	---
comp27326_c0_seq1	STM4492	6e-15	---	---	---	---	---	---
comp273312_c0_seq1	YML128c	5e-14	---	---	---	---	---	---
comp273348_c0_seq1	YFL038c	1e-51	Sce	R	COG1100	GTPase SAR1 and related small G proteins	POORLY CHARACTERIZED	General function prediction only
comp273501_c0_seq1	YPL143w	1e-23	Sce	J	COG2451	Ribosomal protein L35AE/L33A	INFORMATION STORAGE AND PROCESSING	Translation, ribosomal structure and biogenesis
comp273545_c0_seq1	SPBC18E5.04	2e-35	Spo	J	COG0197	Ribosomal protein L16/L10E	INFORMATION STORAGE AND PROCESSING	Translation, ribosomal structure and biogenesis
comp273566_c0_seq1	YDR064w	2e-27	Sce	J	COG0184	Ribosomal protein S15P/S13E	INFORMATION STORAGE AND PROCESSING	Translation, ribosomal structure and biogenesis
comp273674_c0_seq1	SPBC405.04c	6e-76	Spo	R	COG1100	GTPase SAR1 and related small G proteins	POORLY CHARACTERIZED	General function prediction only
comp2737_c0_seq1	SMc02146	1e-32	Sme	P	COG0226	ABC-type phosphate transport system, periplasmic component	METABOLISM	Inorganic ion transport and metabolism
comp273919_c0_seq1	XF1627	4e-95	Xfa	H	COG0181	Porphobilinogen deaminase	METABOLISM	Coenzyme transport and metabolism
comp273974_c0_seq1	SPAC824.06	8e-28	Spo	O	COG2214	DnaJ-class molecular chaperone	CELLULAR PROCESSES AND SIGNALING	Posttranslational modification, protein turnover, chaperones
comp273992_c0_seq1	RSc1311	2e-31	Rso	L	COG0305	Replicative DNA helicase	INFORMATION STORAGE AND PROCESSING	Replication, recombination and repair
comp274086_c0_seq1	SPAC18G6.03	1e-38	Spo	R	COG1100	GTPase SAR1 and related small G proteins	POORLY CHARACTERIZED	General function prediction only
comp274109_c0_seq1	sll1441	4e-29	Syn	I	COG3239	Fatty acid desaturase	METABOLISM	Lipid transport and metabolism
comp27440_c0_seq1	XF1476	6e-64	Xfa	O	COG0719	ABC-type transport system involved in Fe-S cluster assembly, permease component	CELLULAR PROCESSES AND SIGNALING	Posttranslational modification, protein turnover, chaperones
comp27442_c0_seq1	SPAC1B3.14	2e-29	Spo	C	COG0636	F0F1-type ATP synthase, subunit c/Archaeal/vacuolar-type H+-ATPase, subunit K	METABOLISM	Energy production and conversion
comp274533_c0_seq1	BH3851	4e-49	Bha	G	COG0246	Mannitol-1-phosphate/altronate dehydrogenases	METABOLISM	Carbohydrate transport and metabolism
comp27508_c0_seq1	SPBC1773.08c	2e-12	Spo	G	COG5020	Mannosyltransferase	METABOLISM	Carbohydrate transport and metabolism
comp2753_c0_seq1	SPBC887.01	4e-21	Spo	S	COG1791	Uncharacterized conserved protein, contains double-stranded beta-helix domain	POORLY CHARACTERIZED	Function unknown
comp275523_c0_seq1	SPAC23H4.09	4e-15	Spo	J	COG0024	Methionine aminopeptidase	INFORMATION STORAGE AND PROCESSING	Translation, ribosomal structure and biogenesis
comp2755_c0_seq1	YPO0507	9e-23	Ype	S	COG3501	Uncharacterized protein conserved in bacteria	POORLY CHARACTERIZED	Function unknown
comp275736_c0_seq1	YDR345c	1e-24	Sce	GEPR	COG0477	Permeases of the major facilitator superfamily	METABOLISM	Carbohydrate transport and metabolism
comp27573_c0_seq1	MA4007	5e-60	Mac	G	COG0696	Phosphoglyceromutase	METABOLISM	Carbohydrate transport and metabolism
comp27602_c0_seq1	SPBC2G2.06c	4e-15	Spo	U	COG5096	Vesicle coat complex, various subunits	CELLULAR PROCESSES AND SIGNALING	Intracellular trafficking, secretion, and vesicular transport
comp27607_c0_seq1	PA2520	2e-20	Pae	P	COG3696	Putative silver efflux pump	METABOLISM	Inorganic ion transport and metabolism
comp27610_c0_seq1	XF0430	4e-85	Xfa	L	COG0358	DNA primase (bacterial type)	INFORMATION STORAGE AND PROCESSING	Replication, recombination and repair
comp276262_c0_seq1	all1361	2e-15	Nos	Q	COG2124	Cytochrome P450	METABOLISM	Secondary metabolites biosynthesis, transport and catabolism
comp276303_c0_seq1	XF0203	1e-46	Xfa	I	COG0825	Acetyl-CoA carboxylase alpha subunit	METABOLISM	Lipid transport and metabolism
comp276418_c0_seq1	YBL075c	2e-69	Sce	O	COG0443	Molecular chaperone	CELLULAR PROCESSES AND SIGNALING	Posttranslational modification, protein turnover, chaperones
comp276487_c0_seq1	SPAC630.03	8e-52	Spo	Z	COG5277	Actin and related proteins	CELLULAR PROCESSES AND SIGNALING	Cytoskeleton
comp276580_c0_seq1	SPAC17A2.12	3e-18	Spo	KL	COG0553	Superfamily II DNA/RNA helicases, SNF2 family	INFORMATION STORAGE AND PROCESSING	Transcription
comp27665_c0_seq1	alr0897	2e-13	Nos	ER	COG1063	Threonine dehydrogenase and related Zn-dependent dehydrogenases	METABOLISM	Amino acid transport and metabolism
comp276799_c0_seq1	BS_xylA	1e-108	Bsu	G	COG2115	Xylose isomerase	METABOLISM	Carbohydrate transport and metabolism
comp276983_c0_seq1	SPAP8A3.09c	3e-26	---	---	---	---	---	---
comp277054_c0_seq1	YPO1991	2e-64	Ype	G	COG0698	Ribose 5-phosphate isomerase RpiB	METABOLISM	Carbohydrate transport and metabolism
comp277342_c0_seq1	XF1680	3e-17	Xfa	S	COG3566	Uncharacterized protein conserved in bacteria	POORLY CHARACTERIZED	Function unknown
comp27742_c0_seq1	SPBC17G9.07	5e-14	Spo	J	COG2004	Ribosomal protein S24E	INFORMATION STORAGE AND PROCESSING	Translation, ribosomal structure and biogenesis
comp277448_c0_seq1	SPAC13G6.02c	8e-46	Spo	J	COG1890	Ribosomal protein S3AE	INFORMATION STORAGE AND PROCESSING	Translation, ribosomal structure and biogenesis
comp277671_c0_seq1	YLL045c	3e-26	Sce	J	COG1358	Ribosomal protein HS6-type (S12/L30/L7a)	INFORMATION STORAGE AND PROCESSING	Translation, ribosomal structure and biogenesis
comp27793_c0_seq1	mlr3096	3e-11	Mlo	IQR	COG1028	Dehydrogenases with different specificities (related to short-chain alcohol dehydrogenases)	METABOLISM	Lipid transport and metabolism
comp278012_c0_seq1	XF0119	1e-86	---	---	---	---	---	---
comp27815_c0_seq1	YGL011c	3e-37	Sce	O	COG0638	20S proteasome, alpha and beta subunits	CELLULAR PROCESSES AND SIGNALING	Posttranslational modification, protein turnover, chaperones
comp27817_c0_seq1	RSp0749	6e-35	Rso	O	COG0542	ATPases with chaperone activity, ATP-binding subunit	CELLULAR PROCESSES AND SIGNALING	Posttranslational modification, protein turnover, chaperones
comp2783_c0_seq1	XF0820	2e-37	Xfa	R	COG2234	Predicted aminopeptidases	POORLY CHARACTERIZED	General function prediction only
comp2783_c1_seq1	CC3107	8e-41	Ccr	R	COG2234	Predicted aminopeptidases	POORLY CHARACTERIZED	General function prediction only
comp278409_c0_seq1	alr3701	2e-15	---	---	---	---	---	---
comp278466_c0_seq1	YPR080w	3e-32	Sce	J	COG5256	Translation elongation factor EF-1alpha (GTPase)	INFORMATION STORAGE AND PROCESSING	Translation, ribosomal structure and biogenesis
comp278552_c0_seq1	BMEI1709	5e-64	Bme	IQR	COG1028	Dehydrogenases with different specificities (related to short-chain alcohol dehydrogenases)	METABOLISM	Lipid transport and metabolism
comp278654_c0_seq1	BMEI0141	1e-56	Bme	C	COG0508	Pyruvate/2-oxoglutarate dehydrogenase complex, dihydrolipoamide acyltransferase (E2) component, and related enzymes	METABOLISM	Energy production and conversion
comp278884_c0_seq1	DRA0018	1e-26	Dra	F	COG0737	5'-nucleotidase/2',3'-cyclic phosphodiesterase and related esterases	METABOLISM	Nucleotide transport and metabolism
comp27892_c0_seq1	TM1724	4e-15	Tma	IQR	COG1028	Dehydrogenases with different specificities (related to short-chain alcohol dehydrogenases)	METABOLISM	Lipid transport and metabolism
comp279276_c0_seq1	lin2550	2e-58	Lin	G	COG0696	Phosphoglyceromutase	METABOLISM	Carbohydrate transport and metabolism
comp279307_c0_seq1	SPCC1322.11	4e-72	Spo	J	COG0093	Ribosomal protein L14	INFORMATION STORAGE AND PROCESSING	Translation, ribosomal structure and biogenesis
comp27936_c0_seq1	CC1146	3e-23	Ccr	MG	COG0451	Nucleoside-diphosphate-sugar epimerases	CELLULAR PROCESSES AND SIGNALING	Cell wall/membrane/envelope biogenesis
comp279587_c0_seq1	SPBC18E5.04	7e-66	Spo	J	COG0197	Ribosomal protein L16/L10E	INFORMATION STORAGE AND PROCESSING	Translation, ribosomal structure and biogenesis
comp279620_c0_seq1	BH3819	3e-31	Bha	G	COG3866	Pectate lyase	METABOLISM	Carbohydrate transport and metabolism
comp279831_c0_seq1	YLR153c	3e-49	Sce	I	COG0365	Acyl-coenzyme A synthetases/AMP-(fatty) acid ligases	METABOLISM	Lipid transport and metabolism
comp27986_c0_seq1	SPBC211.09	8e-49	Spo	H	COG0476	Dinucleotide-utilizing enzymes involved in molybdopterin and thiamine biosynthesis family 2	METABOLISM	Coenzyme transport and metabolism
comp27988_c0_seq1	adk	6e-40	Eco	F	COG0563	Adenylate kinase and related kinases	METABOLISM	Nucleotide transport and metabolism
comp27997_c0_seq1	SPBC902.05c	3e-26	Spo	CE	COG0473	Isocitrate/isopropylmalate dehydrogenase	METABOLISM	Energy production and conversion
comp280231_c0_seq1	CC3394	1e-39	Ccr	O	COG0678	Peroxiredoxin	CELLULAR PROCESSES AND SIGNALING	Posttranslational modification, protein turnover, chaperones
comp280239_c0_seq1	YLL050c	3e-25	---	---	---	---	---	---
comp280294_c0_seq1	SPAC24H6.07	8e-37	Spo	J	COG0522	Ribosomal protein S4 and related proteins	INFORMATION STORAGE AND PROCESSING	Translation, ribosomal structure and biogenesis
comp280521_c0_seq1	ECU03g0820i	7e-44	Ecu	Z	COG5023	Tubulin	CELLULAR PROCESSES AND SIGNALING	Cytoskeleton
comp280637_c0_seq1	YDL126c	1e-106	Sce	O	COG0464	ATPases of the AAA+ class	CELLULAR PROCESSES AND SIGNALING	Posttranslational modification, protein turnover, chaperones
comp2809_c0_seq1	XF2015	2e-43	Xfa	G	COG0120	Ribose 5-phosphate isomerase	METABOLISM	Carbohydrate transport and metabolism
comp28109_c0_seq1	YDL075w	2e-30	Sce	J	COG2097	Ribosomal protein L31E	INFORMATION STORAGE AND PROCESSING	Translation, ribosomal structure and biogenesis
comp281368_c0_seq1	XF1887	1e-152	---	---	---	---	---	---
comp281528_c0_seq1	YKR003w	1e-33	---	---	---	---	---	---
comp281883_c0_seq1	SPBC354.12	4e-31	Spo	G	COG0057	Glyceraldehyde-3-phosphate dehydrogenase/erythrose-4-phosphate dehydrogenase	METABOLISM	Carbohydrate transport and metabolism
comp28209_c0_seq1	SPAC24H6.07	8e-20	Spo	J	COG0522	Ribosomal protein S4 and related proteins	INFORMATION STORAGE AND PROCESSING	Translation, ribosomal structure and biogenesis
comp28229_c0_seq1	PA3002	1e-13	Pae	LK	COG1197	Transcription-repair coupling factor (superfamily II helicase)	INFORMATION STORAGE AND PROCESSING	Replication, recombination and repair
comp282300_c0_seq1	SPAC25B8.13c	2e-12	Spo	R	COG3491	Isopenicillin N synthase and related dioxygenases	POORLY CHARACTERIZED	General function prediction only
comp282600_c0_seq1	YER103w	6e-37	Sce	O	COG0443	Molecular chaperone	CELLULAR PROCESSES AND SIGNALING	Posttranslational modification, protein turnover, chaperones
comp28300_c0_seq1	YKL174c	3e-19	Sce	E	COG0531	Amino acid transporters	METABOLISM	Amino acid transport and metabolism
comp28311_c0_seq1	Cgl2487	2e-47	Cgl	S	COG1809	Uncharacterized conserved protein	POORLY CHARACTERIZED	Function unknown
comp28328_c0_seq1	RSc1998	9e-31	Rso	C	COG0039	Malate/lactate dehydrogenases	METABOLISM	Energy production and conversion
comp28337_c0_seq1	YNL262w	9e-36	Sce	L	COG0417	DNA polymerase elongation subunit (family B)	INFORMATION STORAGE AND PROCESSING	Replication, recombination and repair
comp28345_c0_seq1	TP0609	6e-18	Tpa	J	COG0017	Aspartyl/asparaginyl-tRNA synthetases	INFORMATION STORAGE AND PROCESSING	Translation, ribosomal structure and biogenesis
comp283604_c0_seq1	Rv0060	1e-28	Mtu	R	COG2110	Predicted phosphatase homologous to the C-terminal domain of histone macroH2A1	POORLY CHARACTERIZED	General function prediction only
comp284208_c0_seq1	SPAC16E8.17c	2e-88	Spo	C	COG0074	Succinyl-CoA synthetase, alpha subunit	METABOLISM	Energy production and conversion
comp284225_c0_seq1	SPAC521.05	7e-44	Spo	J	COG2007	Ribosomal protein S8E	INFORMATION STORAGE AND PROCESSING	Translation, ribosomal structure and biogenesis
comp28422_c0_seq1	SPAC18G6.03	4e-15	Spo	R	COG1100	GTPase SAR1 and related small G proteins	POORLY CHARACTERIZED	General function prediction only
comp28438_c0_seq1	SPBC409.05	2e-29	Spo	O	COG5201	SCF ubiquitin ligase, SKP1 component	CELLULAR PROCESSES AND SIGNALING	Posttranslational modification, protein turnover, chaperones
comp284691_c0_seq1	YAR019c	3e-21	Sce	RTKL	COG0515	Serine/threonine protein kinase	POORLY CHARACTERIZED	General function prediction only
comp284709_c0_seq1	YHR193c	1e-18	Sce	K	COG1308	Transcription factor homologous to NACalpha-BTF3	INFORMATION STORAGE AND PROCESSING	Transcription
comp284822_c0_seq1	YLR304c	4e-93	Sce	C	COG1048	Aconitase A	METABOLISM	Energy production and conversion
comp284861_c0_seq1	ECU07g0520	5e-14	Ecu	RTKL	COG0515	Serine/threonine protein kinase	POORLY CHARACTERIZED	General function prediction only
comp28490_c0_seq1	SPBC29B5.03c	2e-15	Spo	J	COG0198	Ribosomal protein L24	INFORMATION STORAGE AND PROCESSING	Translation, ribosomal structure and biogenesis
comp285065_c0_seq1	HI1112	1e-41	Hin	G	COG2115	Xylose isomerase	METABOLISM	Carbohydrate transport and metabolism
comp28519_c0_seq1	YKL180w	1e-49	Sce	J	COG0091	Ribosomal protein L22	INFORMATION STORAGE AND PROCESSING	Translation, ribosomal structure and biogenesis
comp285304_c0_seq1	SPAC926.04c	4e-30	Spo	O	COG0326	Molecular chaperone, HSP90 family	CELLULAR PROCESSES AND SIGNALING	Posttranslational modification, protein turnover, chaperones
comp285360_c0_seq1	XF0823	1e-100	Xfa	G	COG0126	3-phosphoglycerate kinase	METABOLISM	Carbohydrate transport and metabolism
comp28560_c0_seq1	SPBC16G5.14c	1e-36	Spo	J	COG0092	Ribosomal protein S3	INFORMATION STORAGE AND PROCESSING	Translation, ribosomal structure and biogenesis
comp28568_c0_seq1	SPCC4G3.17	5e-46	Spo	R	COG1896	Predicted hydrolases of HD superfamily	POORLY CHARACTERIZED	General function prediction only
comp28571_c0_seq1	YJL001w	3e-35	Sce	O	COG0638	20S proteasome, alpha and beta subunits	CELLULAR PROCESSES AND SIGNALING	Posttranslational modification, protein turnover, chaperones
comp28580_c0_seq1	YJR156c	2e-77	Sce	P	COG0715	ABC-type nitrate/sulfonate/bicarbonate transport systems, periplasmic components	METABOLISM	Inorganic ion transport and metabolism
comp285865_c0_seq1	AGc4237_2	3e-30	Atu	T	COG0642	Signal transduction histidine kinase	CELLULAR PROCESSES AND SIGNALING	Signal transduction mechanisms
comp28599_c0_seq1	BMEI1928	2e-14	Bme	I	COG1024	Enoyl-CoA hydratase/carnithine racemase	METABOLISM	Lipid transport and metabolism
comp28611_c0_seq1	CAC2224	6e-11	Cac	NT	COG0835	Chemotaxis signal transduction protein	CELLULAR PROCESSES AND SIGNALING	Cell motility
comp28625_c0_seq1	YDL101c	3e-28	Sce	RTKL	COG0515	Serine/threonine protein kinase	POORLY CHARACTERIZED	General function prediction only
comp286306_c0_seq1	BS_pksS	7e-23	Bsu	Q	COG2124	Cytochrome P450	METABOLISM	Secondary metabolites biosynthesis, transport and catabolism
comp286325_c0_seq1	XF1087	3e-16	Xfa	I	COG1502	Phosphatidylserine/phosphatidylglycerophosphate/cardiolipin synthases and related enzymes	METABOLISM	Lipid transport and metabolism
comp28709_c0_seq1	SPBC1778.01c	7e-25	Spo	JO	COG5269	Ribosome-associated chaperone zuotin	INFORMATION STORAGE AND PROCESSING	Translation, ribosomal structure and biogenesis
comp28725_c0_seq1	YJR104c	2e-31	Sce	P	COG2032	Cu/Zn superoxide dismutase	METABOLISM	Inorganic ion transport and metabolism
comp28735_c0_seq1	XF1391	1e-27	Xfa	H	COG0142	Geranylgeranyl pyrophosphate synthase	METABOLISM	Coenzyme transport and metabolism
comp287580_c0_seq1	YML085c	5e-23	Sce	Z	COG5023	Tubulin	CELLULAR PROCESSES AND SIGNALING	Cytoskeleton
comp28783_c0_seq1	YLR058c	2e-23	Sce	E	COG0112	Glycine/serine hydroxymethyltransferase	METABOLISM	Amino acid transport and metabolism
comp28846_c0_seq1	YER094c	2e-62	Sce	O	COG0638	20S proteasome, alpha and beta subunits	CELLULAR PROCESSES AND SIGNALING	Posttranslational modification, protein turnover, chaperones
comp28861_c0_seq1	SPAC890.07c	2e-30	Spo	QR	COG0500	SAM-dependent methyltransferases	METABOLISM	Secondary metabolites biosynthesis, transport and catabolism
comp28868_c0_seq1	PA5560	2e-18	Pae	C	COG0356	F0F1-type ATP synthase, subunit a	METABOLISM	Energy production and conversion
comp28934_c0_seq1	AGl3476	8e-19	Atu	Q	COG1020	Non-ribosomal peptide synthetase modules and related proteins	METABOLISM	Secondary metabolites biosynthesis, transport and catabolism
comp28937_c0_seq1	YJL153c	2e-88	Sce	I	COG1260	Myo-inositol-1-phosphate synthase	METABOLISM	Lipid transport and metabolism
comp28947_c0_seq1	XF2571	4e-29	Xfa	F	COG0167	Dihydroorotate dehydrogenase	METABOLISM	Nucleotide transport and metabolism
comp28964_c0_seq1	XF2301	2e-15	Xfa	D	COG0489	ATPases involved in chromosome partitioning	CELLULAR PROCESSES AND SIGNALING	Cell cycle control, cell division, chromosome partitioning
comp28964_c1_seq1	XF2301	4e-65	Xfa	D	COG0489	ATPases involved in chromosome partitioning	CELLULAR PROCESSES AND SIGNALING	Cell cycle control, cell division, chromosome partitioning
comp28984_c0_seq1	SPy1567	2e-15	Spy	R	COG1203	Predicted helicases	POORLY CHARACTERIZED	General function prediction only
comp29002_c0_seq1	PA1998	6e-18	Pae	K	COG0583	Transcriptional regulator	INFORMATION STORAGE AND PROCESSING	Transcription
comp29004_c0_seq1	SPAC328.05	3e-13	Spo	R	COG0724	RNA-binding proteins (RRM domain)	POORLY CHARACTERIZED	General function prediction only
comp29018_c0_seq1	YGR046w	3e-21	---	---	---	---	---	---
comp29050_c0_seq1	SPAC23H3.02c	7e-60	---	---	---	---	---	---
comp29059_c0_seq1	XF1332	1e-35	Xfa	H	COG0407	Uroporphyrinogen-III decarboxylase	METABOLISM	Coenzyme transport and metabolism
comp29100_c0_seq1	MA3988	4e-20	Mac	L	COG3464	Transposase and inactivated derivatives	INFORMATION STORAGE AND PROCESSING	Replication, recombination and repair
comp291011_c0_seq1	XF2439	1e-33	Xfa	F	COG0283	Cytidylate kinase	METABOLISM	Nucleotide transport and metabolism
comp29135_c0_seq1	SPBC530.15c	1e-20	Spo	GEPR	COG0477	Permeases of the major facilitator superfamily	METABOLISM	Carbohydrate transport and metabolism
comp29135_c0_seq2	SPBC530.15c	5e-13	Spo	GEPR	COG0477	Permeases of the major facilitator superfamily	METABOLISM	Carbohydrate transport and metabolism
comp29186_c0_seq1	YGR289c	3e-17	Sce	GEPR	COG0477	Permeases of the major facilitator superfamily	METABOLISM	Carbohydrate transport and metabolism
comp291972_c0_seq1	YNL244c	7e-36	Sce	J	COG0023	Translation initiation factor 1 (eIF-1/SUI1) and related proteins	INFORMATION STORAGE AND PROCESSING	Translation, ribosomal structure and biogenesis
comp29238_c0_seq1	YOR122c	5e-14	---	---	---	---	---	---
comp29267_c0_seq1	PA0655	1e-17	Pae	H	COG2941	Ubiquinone biosynthesis protein COQ7	METABOLISM	Coenzyme transport and metabolism
comp293258_c0_seq1	MA1432	4e-30	Mac	R	COG1881	Phospholipid-binding protein	POORLY CHARACTERIZED	General function prediction only
comp293575_c0_seq1	YOR210w	4e-29	Sce	K	COG1644	DNA-directed RNA polymerase, subunit N (RpoN/RPB10)	INFORMATION STORAGE AND PROCESSING	Transcription
comp293610_c0_seq1	XF1830	3e-35	Xfa	R	COG0523	Putative GTPases (G3E family)	POORLY CHARACTERIZED	General function prediction only
comp293617_c0_seq1	YLR314c	1e-13	Sce	DZ	COG5019	Septin family protein	CELLULAR PROCESSES AND SIGNALING	Cell cycle control, cell division, chromosome partitioning
comp293706_c0_seq1	YDR297w	2e-29	Sce	I	COG3000	Sterol desaturase	METABOLISM	Lipid transport and metabolism
comp293742_c0_seq1	SPBC4F6.04	9e-24	Spo	J	COG0089	Ribosomal protein L23	INFORMATION STORAGE AND PROCESSING	Translation, ribosomal structure and biogenesis
comp293846_c0_seq1	XF2552	1e-52	Xfa	L	COG0188	Type IIA topoisomerase (DNA gyrase/topo II, topoisomerase IV), A subunit	INFORMATION STORAGE AND PROCESSING	Replication, recombination and repair
comp293880_c0_seq1	XF1835	1e-50	Xfa	S	COG3007	Uncharacterized paraquat-inducible protein B	POORLY CHARACTERIZED	Function unknown
comp293905_c0_seq1	alr2276	5e-24	Nos	L	COG0270	Site-specific DNA methylase	INFORMATION STORAGE AND PROCESSING	Replication, recombination and repair
comp293922_c0_seq1	YPO1734	4e-50	Ype	TD	COG1718	Serine/threonine protein kinase involved in cell cycle control	CELLULAR PROCESSES AND SIGNALING	Signal transduction mechanisms
comp293932_c0_seq1	YER003c	2e-22	Sce	G	COG1482	Phosphomannose isomerase	METABOLISM	Carbohydrate transport and metabolism
comp293968_c0_seq1	SPAC4H3.05	6e-28	Spo	L	COG0210	Superfamily I DNA and RNA helicases	INFORMATION STORAGE AND PROCESSING	Replication, recombination and repair
comp294020_c0_seq1	SPCC962.04	2e-24	Spo	J	COG1358	Ribosomal protein HS6-type (S12/L30/L7a)	INFORMATION STORAGE AND PROCESSING	Translation, ribosomal structure and biogenesis
comp294033_c0_seq1	CC0999	4e-58	Ccr	P	COG1629	Outer membrane receptor proteins, mostly Fe transport	METABOLISM	Inorganic ion transport and metabolism
comp294063_c0_seq1	SPCC548.07c	1e-34	Spo	GEPR	COG0477	Permeases of the major facilitator superfamily	METABOLISM	Carbohydrate transport and metabolism
comp29410_c0_seq1	YBR085w	4e-13	---	---	---	---	---	---
comp29411_c0_seq1	yi41	4e-22	Eco	L	COG3385	FOG: Transposase and inactivated derivatives	INFORMATION STORAGE AND PROCESSING	Replication, recombination and repair
comp294171_c0_seq1	SPAC4G9.15	5e-31	Spo	R	COG0300	Short-chain dehydrogenases of various substrate specificities	POORLY CHARACTERIZED	General function prediction only
comp294187_c0_seq1	Rv3377c	6e-17	---	---	---	---	---	---
comp294189_c0_seq1	ECU03g0820i	1e-62	Ecu	Z	COG5023	Tubulin	CELLULAR PROCESSES AND SIGNALING	Cytoskeleton
comp294209_c0_seq1	SPAC11E3.15	2e-11	---	---	---	---	---	---
comp29420_c0_seq1	XF2435	2e-39	Xfa	G	COG2956	Predicted N-acetylglucosaminyl transferase	METABOLISM	Carbohydrate transport and metabolism
comp294240_c0_seq1	ECU11g0960	4e-11	Ecu	RTKL	COG0515	Serine/threonine protein kinase	POORLY CHARACTERIZED	General function prediction only
comp294260_c0_seq1	CC2550	3e-13	Ccr	S	COG3533	Uncharacterized protein conserved in bacteria	POORLY CHARACTERIZED	Function unknown
comp294263_c0_seq1	RSp0842	7e-15	Rso	S	COG4886	Leucine-rich repeat (LRR) protein	POORLY CHARACTERIZED	Function unknown
comp29426_c0_seq1	slr0864	6e-40	Syn	R	COG0488	ATPase components of ABC transporters with duplicated ATPase domains	POORLY CHARACTERIZED	General function prediction only
comp294292_c0_seq1	XF0923	5e-23	Xfa	S	COG2922	Uncharacterized protein conserved in bacteria	POORLY CHARACTERIZED	Function unknown
comp294297_c0_seq1	SPAC1782.11	6e-33	Spo	P	COG0529	Adenylylsulfate kinase and related kinases	METABOLISM	Inorganic ion transport and metabolism
comp294310_c0_seq1	NMB0495	9e-11	Nme	L	COG5527	Protein involved in initiation of plasmid replication	INFORMATION STORAGE AND PROCESSING	Replication, recombination and repair
comp294339_c0_seq1	SPCC31H12.04c	2e-44	Spo	J	COG0080	Ribosomal protein L11	INFORMATION STORAGE AND PROCESSING	Translation, ribosomal structure and biogenesis
comp294340_c0_seq1	SPCC1259.01c	2e-39	Spo	J	COG0099	Ribosomal protein S13	INFORMATION STORAGE AND PROCESSING	Translation, ribosomal structure and biogenesis
comp294347_c0_seq1	SPCC1450.04	1e-55	Spo	J	COG2092	Translation elongation factor EF-1beta	INFORMATION STORAGE AND PROCESSING	Translation, ribosomal structure and biogenesis
comp29439_c0_seq1	YML063w	2e-60	Sce	J	COG1890	Ribosomal protein S3AE	INFORMATION STORAGE AND PROCESSING	Translation, ribosomal structure and biogenesis
comp294403_c0_seq1	lin1934_1	6e-16	Lin	RTKL	COG0515	Serine/threonine protein kinase	POORLY CHARACTERIZED	General function prediction only
comp29448_c0_seq1	YPL217c	2e-17	Sce	J	COG5192	GTP-binding protein required for 40S ribosome biogenesis	INFORMATION STORAGE AND PROCESSING	Translation, ribosomal structure and biogenesis
comp294509_c0_seq1	RSc0474_2	6e-55	Rso	I	COG1024	Enoyl-CoA hydratase/carnithine racemase	METABOLISM	Lipid transport and metabolism
comp294519_c0_seq1	XF1368	7e-89	Xfa	J	COG2890	Methylase of polypeptide chain release factors	INFORMATION STORAGE AND PROCESSING	Translation, ribosomal structure and biogenesis
comp294593_c0_seq1	XF2591	2e-67	Xfa	P	COG0855	Polyphosphate kinase	METABOLISM	Inorganic ion transport and metabolism
comp29460_c0_seq1	SPBC4F6.17c	5e-29	Spo	O	COG0542	ATPases with chaperone activity, ATP-binding subunit	CELLULAR PROCESSES AND SIGNALING	Posttranslational modification, protein turnover, chaperones
comp29465_c0_seq1	SPAC1006.07	1e-37	Spo	LKJ	COG0513	Superfamily II DNA and RNA helicases	INFORMATION STORAGE AND PROCESSING	Replication, recombination and repair
comp294676_c0_seq1	YNL031c	4e-45	Sce	B	COG2036	Histones H3 and H4	INFORMATION STORAGE AND PROCESSING	Chromatin structure and dynamics
comp29469_c0_seq1	AGc2202	8e-12	Atu	P	COG2217	Cation transport ATPase	METABOLISM	Inorganic ion transport and metabolism
comp294731_c0_seq1	RSc0474_2	1e-37	Rso	I	COG1024	Enoyl-CoA hydratase/carnithine racemase	METABOLISM	Lipid transport and metabolism
comp294746_c0_seq1	SPAC23G3.11	7e-92	Spo	O	COG5159	26S proteasome regulatory complex component	CELLULAR PROCESSES AND SIGNALING	Posttranslational modification, protein turnover, chaperones
comp294762_c0_seq1	BMEI0608	3e-27	Bme	F	COG0207	Thymidylate synthase	METABOLISM	Nucleotide transport and metabolism
comp294780_c0_seq1	SPBC4F6.04	9e-17	Spo	J	COG0089	Ribosomal protein L23	INFORMATION STORAGE AND PROCESSING	Translation, ribosomal structure and biogenesis
comp294804_c0_seq1	SPAC13G7.02c	1e-20	Spo	O	COG0443	Molecular chaperone	CELLULAR PROCESSES AND SIGNALING	Posttranslational modification, protein turnover, chaperones
comp294876_c0_seq1	SPCC132.04c	1e-30	Spo	E	COG2902	NAD-specific glutamate dehydrogenase	METABOLISM	Amino acid transport and metabolism
comp294925_c0_seq1	ECU11g1690	4e-28	Ecu	KAD	COG5147	Myb superfamily proteins, including transcription factors and mRNA splicing factors	INFORMATION STORAGE AND PROCESSING	Transcription
comp29492_c0_seq1	PA1535	4e-12	Pae	I	COG1960	Acyl-CoA dehydrogenases	METABOLISM	Lipid transport and metabolism
comp294945_c0_seq1	PAB1838	3e-11	Pab	F	COG2233	Xanthine/uracil permeases	METABOLISM	Nucleotide transport and metabolism
comp294984_c0_seq1	SPBC776.11	1e-29	Spo	J	COG0200	Ribosomal protein L15	INFORMATION STORAGE AND PROCESSING	Translation, ribosomal structure and biogenesis
comp295028_c0_seq1	mll4824	2e-43	Mlo	K	COG1595	DNA-directed RNA polymerase specialized sigma subunit, sigma24 homolog	INFORMATION STORAGE AND PROCESSING	Transcription
comp29502_c0_seq1	all2152	5e-21	---	---	---	---	---	---
comp295031_c0_seq1	XF1900	2e-55	Xfa	U	COG0811	Biopolymer transport proteins	CELLULAR PROCESSES AND SIGNALING	Intracellular trafficking, secretion, and vesicular transport
comp295198_c0_seq1	BS_yosR	2e-11	Bsu	OC	COG0526	Thiol-disulfide isomerase and thioredoxins	CELLULAR PROCESSES AND SIGNALING	Posttranslational modification, protein turnover, chaperones
comp295223_c0_seq1	SPBC30D10.18c	8e-28	Spo	J	COG0081	Ribosomal protein L1	INFORMATION STORAGE AND PROCESSING	Translation, ribosomal structure and biogenesis
comp29523_c0_seq1	SPAC17G6.09	2e-13	Spo	U	COG5232	Preprotein translocase subunit Sec62	CELLULAR PROCESSES AND SIGNALING	Intracellular trafficking, secretion, and vesicular transport
comp295281_c0_seq1	SPBC31F10.06c	2e-21	Spo	R	COG1100	GTPase SAR1 and related small G proteins	POORLY CHARACTERIZED	General function prediction only
comp295287_c0_seq1	YHR020w_2	1e-48	Sce	J	COG0442	Prolyl-tRNA synthetase	INFORMATION STORAGE AND PROCESSING	Translation, ribosomal structure and biogenesis
comp29538_c0_seq1	CC1489	1e-23	Ccr	K	COG1609	Transcriptional regulators	INFORMATION STORAGE AND PROCESSING	Transcription
comp295393_c0_seq1	FN1203	2e-11	Fnu	R	COG1161	Predicted GTPases	POORLY CHARACTERIZED	General function prediction only
comp295415_c0_seq1	BS_cdd	9e-23	Bsu	F	COG0295	Cytidine deaminase	METABOLISM	Nucleotide transport and metabolism
comp295419_c0_seq1	CAP0093	2e-30	Cac	L	COG4644	Transposase and inactivated derivatives, TnpA family	INFORMATION STORAGE AND PROCESSING	Replication, recombination and repair
comp295436_c0_seq1	VCA0037	6e-14	Vch	S	COG2847	Uncharacterized protein conserved in bacteria	POORLY CHARACTERIZED	Function unknown
comp295456_c0_seq1	SPAC3H5.08c	8e-20	Spo	R	COG2319	FOG: WD40 repeat	POORLY CHARACTERIZED	General function prediction only
comp295483_c0_seq1	SPAC4G9.16c	8e-38	Spo	J	COG0097	Ribosomal protein L6P/L9E	INFORMATION STORAGE AND PROCESSING	Translation, ribosomal structure and biogenesis
comp295493_c0_seq1	SPAC20G4.06c	3e-34	---	---	---	---	---	---
comp29552_c0_seq1	SMb20301	3e-34	Sme	G	COG2133	Glucose/sorbosone dehydrogenases	METABOLISM	Carbohydrate transport and metabolism
comp295532_c0_seq1	XF0435	1e-158	Xfa	O	COG0533	Metal-dependent proteases with possible chaperone activity	CELLULAR PROCESSES AND SIGNALING	Posttranslational modification, protein turnover, chaperones
comp295546_c0_seq1	RSp0650	1e-79	Rso	C	COG1012	NAD-dependent aldehyde dehydrogenases	METABOLISM	Energy production and conversion
comp295699_c0_seq1	PA4052	2e-15	Pae	K	COG0781	Transcription termination factor	INFORMATION STORAGE AND PROCESSING	Transcription
comp295737_c0_seq1	SPCC576.04	7e-30	Spo	R	COG0670	Integral membrane protein, interacts with FtsH	POORLY CHARACTERIZED	General function prediction only
comp295743_c0_seq1	SPAC22H12.04c	5e-40	Spo	J	COG1890	Ribosomal protein S3AE	INFORMATION STORAGE AND PROCESSING	Translation, ribosomal structure and biogenesis
comp295776_c0_seq1	XF0227	6e-43	Xfa	J	COG0617	tRNA nucleotidyltransferase/poly(A) polymerase	INFORMATION STORAGE AND PROCESSING	Translation, ribosomal structure and biogenesis
comp295826_c0_seq1	XF2326	1e-121	Xfa	HE	COG1932	Phosphoserine aminotransferase	METABOLISM	Coenzyme transport and metabolism
comp295884_c0_seq1	SP0233	8e-12	Spn	J	COG0257	Ribosomal protein L36	INFORMATION STORAGE AND PROCESSING	Translation, ribosomal structure and biogenesis
comp295927_c0_seq1	PA2151	8e-82	Pae	G	COG0366	Glycosidases	METABOLISM	Carbohydrate transport and metabolism
comp295977_c0_seq1	all2748	4e-15	Nos	R	COG0666	FOG: Ankyrin repeat	POORLY CHARACTERIZED	General function prediction only
comp296036_c0_seq1	XF1230	2e-40	Xfa	T	COG1956	GAF domain-containing protein	CELLULAR PROCESSES AND SIGNALING	Signal transduction mechanisms
comp296056_c0_seq1	YML078w	5e-11	Sce	O	COG0652	Peptidyl-prolyl cis-trans isomerase (rotamase) - cyclophilin family	CELLULAR PROCESSES AND SIGNALING	Posttranslational modification, protein turnover, chaperones
comp296090_c0_seq1	XF0567	9e-64	Xfa	R	COG1451	Predicted metal-dependent hydrolase	POORLY CHARACTERIZED	General function prediction only
comp296092_c0_seq1	RSp0282	3e-51	Rso	E	COG0531	Amino acid transporters	METABOLISM	Amino acid transport and metabolism
comp296106_c0_seq1	BMEI0791	2e-18	Bme	C	COG0538	Isocitrate dehydrogenases	METABOLISM	Energy production and conversion
comp296249_c0_seq1	SPAC6F12.07	2e-24	---	---	---	---	---	---
comp296257_c0_seq1	SPAC1006.07	1e-14	Spo	LKJ	COG0513	Superfamily II DNA and RNA helicases	INFORMATION STORAGE AND PROCESSING	Replication, recombination and repair
comp296265_c0_seq1	YJL190c	4e-55	Sce	J	COG0096	Ribosomal protein S8	INFORMATION STORAGE AND PROCESSING	Translation, ribosomal structure and biogenesis
comp296291_c0_seq1	SSO1054	2e-13	Sso	P	COG0004	Ammonia permease	METABOLISM	Inorganic ion transport and metabolism
comp2962_c0_seq1	SPAC16E8.07c	9e-19	Spo	C	COG1269	Archaeal/vacuolar-type H+-ATPase subunit I	METABOLISM	Energy production and conversion
comp296328_c0_seq1	YDR064w	9e-58	Sce	J	COG0184	Ribosomal protein S15P/S13E	INFORMATION STORAGE AND PROCESSING	Translation, ribosomal structure and biogenesis
comp296378_c0_seq1	SPBC428.08c	1e-11	Spo	R	COG2940	Proteins containing SET domain	POORLY CHARACTERIZED	General function prediction only
comp296385_c0_seq1	TVN1054	2e-18	Tvo	C	COG1012	NAD-dependent aldehyde dehydrogenases	METABOLISM	Energy production and conversion
comp296454_c0_seq1	SPBC17G9.07	2e-18	Spo	J	COG2004	Ribosomal protein S24E	INFORMATION STORAGE AND PROCESSING	Translation, ribosomal structure and biogenesis
comp296478_c0_seq1	YJL153c	1e-54	Sce	I	COG1260	Myo-inositol-1-phosphate synthase	METABOLISM	Lipid transport and metabolism
comp296549_c0_seq1	PA2709	4e-41	Pae	E	COG0031	Cysteine synthase	METABOLISM	Amino acid transport and metabolism
comp296625_c0_seq1	RSp0875	2e-13	Rso	S	COG4886	Leucine-rich repeat (LRR) protein	POORLY CHARACTERIZED	Function unknown
comp296655_c0_seq1	SPAC8E11.10	4e-51	Spo	IQR	COG1028	Dehydrogenases with different specificities (related to short-chain alcohol dehydrogenases)	METABOLISM	Lipid transport and metabolism
comp296688_c0_seq1	lin0741	2e-11	---	---	---	---	---	---
comp29673_c0_seq1	DR1263	1e-16	Dra	S	COG3236	Uncharacterized protein conserved in bacteria	POORLY CHARACTERIZED	Function unknown
comp296793_c0_seq1	XF1067	1e-48	Xfa	G	COG3839	ABC-type sugar transport systems, ATPase components	METABOLISM	Carbohydrate transport and metabolism
comp296822_c0_seq1	XF0314	1e-35	Xfa	C	COG0839	NADH:ubiquinone oxidoreductase subunit 6 (chain J)	METABOLISM	Energy production and conversion
comp296835_c0_seq1	CAC3373	3e-29	Cac	G	COG4677	Pectin methylesterase	METABOLISM	Carbohydrate transport and metabolism
comp296894_c0_seq1	YJR113c	9e-12	Sce	J	COG0049	Ribosomal protein S7	INFORMATION STORAGE AND PROCESSING	Translation, ribosomal structure and biogenesis
comp296913_c0_seq1	XF0196	5e-44	Xfa	S	COG3184	Uncharacterized protein conserved in bacteria	POORLY CHARACTERIZED	Function unknown
comp296953_c0_seq1	nuoM	9e-14	Eco	C	COG1008	NADH:ubiquinone oxidoreductase subunit 4 (chain M)	METABOLISM	Energy production and conversion
comp297020_c0_seq1	XF0824	0	Xfa	G	COG0469	Pyruvate kinase	METABOLISM	Carbohydrate transport and metabolism
comp297048_c0_seq1	SPBC1709.14	2e-49	---	---	---	---	---	---
comp297049_c0_seq1	XF1479	2e-32	Xfa	E	COG1770	Protease II	METABOLISM	Amino acid transport and metabolism
comp29710_c0_seq1	ECU07g1660	1e-31	Ecu	J	COG0016	Phenylalanyl-tRNA synthetase alpha subunit	INFORMATION STORAGE AND PROCESSING	Translation, ribosomal structure and biogenesis
comp297145_c0_seq1	YHR005c	3e-13	---	---	---	---	---	---
comp297150_c0_seq1	SPAC1B3.14	7e-29	Spo	C	COG0636	F0F1-type ATP synthase, subunit c/Archaeal/vacuolar-type H+-ATPase, subunit K	METABOLISM	Energy production and conversion
comp297159_c0_seq1	SPAC17H9.09c	1e-30	Spo	R	COG1100	GTPase SAR1 and related small G proteins	POORLY CHARACTERIZED	General function prediction only
comp297171_c0_seq1	XF2206	2e-50	Xfa	HE	COG0111	Phosphoglycerate dehydrogenase and related dehydrogenases	METABOLISM	Coenzyme transport and metabolism
comp297193_c0_seq1	XF2553	1e-116	Xfa	J	COG0182	Predicted translation initiation factor 2B subunit, eIF-2B alpha/beta/delta family	INFORMATION STORAGE AND PROCESSING	Translation, ribosomal structure and biogenesis
comp297256_c0_seq1	YNL189w	4e-18	Sce	U	COG5064	Karyopherin (importin) alpha	CELLULAR PROCESSES AND SIGNALING	Intracellular trafficking, secretion, and vesicular transport
comp297259_c0_seq1	YPO0060	8e-32	Ype	ER	COG1063	Threonine dehydrogenase and related Zn-dependent dehydrogenases	METABOLISM	Amino acid transport and metabolism
comp297306_c0_seq1	XF0134	5e-43	Xfa	J	COG0525	Valyl-tRNA synthetase	INFORMATION STORAGE AND PROCESSING	Translation, ribosomal structure and biogenesis
comp297328_c0_seq1	XF2260	2e-61	Xfa	E	COG1506	Dipeptidyl aminopeptidases/acylaminoacyl-peptidases	METABOLISM	Amino acid transport and metabolism
comp297360_c0_seq1	YPR132w	1e-34	Sce	J	COG0048	Ribosomal protein S12	INFORMATION STORAGE AND PROCESSING	Translation, ribosomal structure and biogenesis
comp297369_c0_seq1	XF2324	1e-48	Xfa	E	COG0128	5-enolpyruvylshikimate-3-phosphate synthase	METABOLISM	Amino acid transport and metabolism
comp297414_c0_seq1	RSp0750_1	4e-32	Rso	S	COG3501	Uncharacterized protein conserved in bacteria	POORLY CHARACTERIZED	Function unknown
comp297448_c0_seq1	YDR284c	2e-12	Sce	I	COG0671	Membrane-associated phospholipid phosphatase	METABOLISM	Lipid transport and metabolism
comp297475_c0_seq1	SPCC584.11c	2e-35	---	---	---	---	---	---
comp29748_c0_seq1	SPCC663.03	6e-17	Spo	V	COG1132	ABC-type multidrug transport system, ATPase and permease components	CELLULAR PROCESSES AND SIGNALING	Defense mechanisms
comp297502_c0_seq1	SPCC1259.01c	4e-42	Spo	J	COG0099	Ribosomal protein S13	INFORMATION STORAGE AND PROCESSING	Translation, ribosomal structure and biogenesis
comp297517_c0_seq1	SPAPJ698.02c	5e-20	Spo	J	COG0052	Ribosomal protein S2	INFORMATION STORAGE AND PROCESSING	Translation, ribosomal structure and biogenesis
comp297534_c0_seq1	SPCC24B10.09	5e-33	Spo	J	COG1383	Ribosomal protein S17E	INFORMATION STORAGE AND PROCESSING	Translation, ribosomal structure and biogenesis
comp297569_c0_seq1	SPCC576.08c	4e-25	Spo	J	COG0098	Ribosomal protein S5	INFORMATION STORAGE AND PROCESSING	Translation, ribosomal structure and biogenesis
comp297576_c0_seq1	alr4877	5e-12	Nos	R	COG2319	FOG: WD40 repeat	POORLY CHARACTERIZED	General function prediction only
comp297598_c0_seq1	XF2251	7e-49	Xfa	R	COG4147	Predicted symporter	POORLY CHARACTERIZED	General function prediction only
comp297606_c0_seq1	RSc0875	2e-43	---	---	---	---	---	---
comp297611_c0_seq1	TM0024	2e-14	Tma	G	COG2273	Beta-glucanase/Beta-glucan synthetase	METABOLISM	Carbohydrate transport and metabolism
comp29762_c0_seq1	XF1374	2e-31	Xfa	E	COG0135	Phosphoribosylanthranilate isomerase	METABOLISM	Amino acid transport and metabolism
comp297658_c0_seq1	XF2682	6e-99	Xfa	P	COG3131	Periplasmic glucans biosynthesis protein	METABOLISM	Inorganic ion transport and metabolism
comp297669_c0_seq1	CC3604	1e-18	Ccr	MG	COG0702	Predicted nucleoside-diphosphate-sugar epimerases	CELLULAR PROCESSES AND SIGNALING	Cell wall/membrane/envelope biogenesis
comp297679_c0_seq1	RSp0354	4e-13	Rso	C	COG0644	Dehydrogenases (flavoproteins)	METABOLISM	Energy production and conversion
comp297697_c0_seq1	SPCC663.03	2e-25	Spo	V	COG1132	ABC-type multidrug transport system, ATPase and permease components	CELLULAR PROCESSES AND SIGNALING	Defense mechanisms
comp297704_c0_seq1	XF1448	1e-105	Xfa	O	COG0492	Thioredoxin reductase	CELLULAR PROCESSES AND SIGNALING	Posttranslational modification, protein turnover, chaperones
comp297722_c0_seq1	SPAC1805.11c	2e-25	Spo	J	COG4830	Ribosomal protein S26	INFORMATION STORAGE AND PROCESSING	Translation, ribosomal structure and biogenesis
comp297820_c0_seq1	XF1222	2e-29	Xfa	V	COG0842	ABC-type multidrug transport system, permease component	CELLULAR PROCESSES AND SIGNALING	Defense mechanisms
comp297969_c0_seq1	YBR139w	4e-30	Sce	E	COG2939	Carboxypeptidase C (cathepsin A)	METABOLISM	Amino acid transport and metabolism
comp298092_c0_seq1	SPAC2F3.17c	3e-26	Spo	K	COG1958	Small nuclear ribonucleoprotein (snRNP) homolog	INFORMATION STORAGE AND PROCESSING	Transcription
comp29813_c0_seq1	FN0238	1e-16	Fnu	S	COG4874	Uncharacterized protein conserved in bacteria containing a pentein-type domain	POORLY CHARACTERIZED	Function unknown
comp298280_c0_seq1	alr7345	6e-19	Nos	R	COG4798	Predicted methyltransferase	POORLY CHARACTERIZED	General function prediction only
comp298295_c0_seq1	RSc0016	4e-56	Rso	HE	COG0111	Phosphoglycerate dehydrogenase and related dehydrogenases	METABOLISM	Coenzyme transport and metabolism
comp298427_c0_seq1	SPBC29A3.04	3e-28	Spo	J	COG1358	Ribosomal protein HS6-type (S12/L30/L7a)	INFORMATION STORAGE AND PROCESSING	Translation, ribosomal structure and biogenesis
comp298490_c0_seq1	YFR014c	2e-44	Sce	RTKL	COG0515	Serine/threonine protein kinase	POORLY CHARACTERIZED	General function prediction only
comp298526_c0_seq1	SPBC1703.13c	1e-52	---	---	---	---	---	---
comp298531_c0_seq1	XF0453	1e-111	Xfa	O	COG0330	Membrane protease subunits, stomatin/prohibitin homologs	CELLULAR PROCESSES AND SIGNALING	Posttranslational modification, protein turnover, chaperones
comp298542_c0_seq1	YIL018w	2e-38	Sce	J	COG0090	Ribosomal protein L2	INFORMATION STORAGE AND PROCESSING	Translation, ribosomal structure and biogenesis
comp298577_c0_seq1	YMR143w	2e-37	Sce	J	COG0103	Ribosomal protein S9	INFORMATION STORAGE AND PROCESSING	Translation, ribosomal structure and biogenesis
comp298709_c0_seq1	SPAC1071.07c	6e-15	Spo	J	COG0185	Ribosomal protein S19	INFORMATION STORAGE AND PROCESSING	Translation, ribosomal structure and biogenesis
comp298773_c0_seq1	YLR388w	2e-26	Sce	J	COG0199	Ribosomal protein S14	INFORMATION STORAGE AND PROCESSING	Translation, ribosomal structure and biogenesis
comp298779_c0_seq1	YBR298c	2e-12	Sce	GEPR	COG0477	Permeases of the major facilitator superfamily	METABOLISM	Carbohydrate transport and metabolism
comp298811_c0_seq1	RSc0161	8e-32	Rso	C	COG1012	NAD-dependent aldehyde dehydrogenases	METABOLISM	Energy production and conversion
comp298838_c0_seq1	YGR252w	1e-14	Sce	BK	COG5076	Transcription factor involved in chromatin remodeling, contains bromodomain	INFORMATION STORAGE AND PROCESSING	Chromatin structure and dynamics
comp298911_c0_seq1	XF0802	1e-27	Xfa	D	COG0206	Cell division GTPase	CELLULAR PROCESSES AND SIGNALING	Cell cycle control, cell division, chromosome partitioning
comp299121_c0_seq1	RSc2993	2e-51	Rso	K	COG0202	DNA-directed RNA polymerase, alpha subunit/40 kD subunit	INFORMATION STORAGE AND PROCESSING	Transcription
comp299142_c0_seq1	SPAC637.11	2e-49	Spo	LKJ	COG0513	Superfamily II DNA and RNA helicases	INFORMATION STORAGE AND PROCESSING	Replication, recombination and repair
comp299162_c0_seq1	SPAC9E9.07c	1e-90	Spo	R	COG1100	GTPase SAR1 and related small G proteins	POORLY CHARACTERIZED	General function prediction only
comp299193_c0_seq1	YKL060c	9e-31	Sce	G	COG0191	Fructose/tagatose bisphosphate aldolase	METABOLISM	Carbohydrate transport and metabolism
comp299199_c0_seq1	SPAC31G5.21	1e-12	---	---	---	---	---	---
comp299283_c0_seq1	SPAC27E2.03c	4e-49	Spo	J	COG0012	Predicted GTPase, probable translation factor	INFORMATION STORAGE AND PROCESSING	Translation, ribosomal structure and biogenesis
comp299299_c0_seq1	YJR099w	7e-17	---	---	---	---	---	---
comp299313_c0_seq1	mlr8412	2e-19	Mlo	GEPR	COG0477	Permeases of the major facilitator superfamily	METABOLISM	Carbohydrate transport and metabolism
comp299369_c0_seq1	XF1844	4e-59	Xfa	P	COG0004	Ammonia permease	METABOLISM	Inorganic ion transport and metabolism
comp299508_c0_seq1	alr3300	1e-30	---	---	---	---	---	---
comp299516_c0_seq1	SPAC18G6.04c	1e-30	Spo	E	COG0112	Glycine/serine hydroxymethyltransferase	METABOLISM	Amino acid transport and metabolism
comp299523_c0_seq1	CC0210	1e-23	Ccr	P	COG1629	Outer membrane receptor proteins, mostly Fe transport	METABOLISM	Inorganic ion transport and metabolism
comp299551_c0_seq1	XF0095	8e-46	Xfa	J	COG1534	Predicted RNA-binding protein containing KH domain, possibly ribosomal protein	INFORMATION STORAGE AND PROCESSING	Translation, ribosomal structure and biogenesis
comp299553_c0_seq1	YOR133w	2e-13	Sce	J	COG0480	Translation elongation factors (GTPases)	INFORMATION STORAGE AND PROCESSING	Translation, ribosomal structure and biogenesis
comp299623_c0_seq1	VC1005	7e-26	Vch	R	COG2056	Predicted permease	POORLY CHARACTERIZED	General function prediction only
comp299628_c0_seq1	SPCC1223.09	2e-39	Spo	Q	COG3648	Uricase (urate oxidase)	METABOLISM	Secondary metabolites biosynthesis, transport and catabolism
comp299631_c0_seq1	YPR080w	5e-36	Sce	J	COG5256	Translation elongation factor EF-1alpha (GTPase)	INFORMATION STORAGE AND PROCESSING	Translation, ribosomal structure and biogenesis
comp30002_c0_seq1	PA1084	2e-40	Pae	N	COG1706	Flagellar basal-body P-ring protein	CELLULAR PROCESSES AND SIGNALING	Cell motility
comp300109_c0_seq1	YLR388w	3e-24	Sce	J	COG0199	Ribosomal protein S14	INFORMATION STORAGE AND PROCESSING	Translation, ribosomal structure and biogenesis
comp300123_c0_seq1	BMEI0791	1e-36	Bme	C	COG0538	Isocitrate dehydrogenases	METABOLISM	Energy production and conversion
comp300220_c0_seq1	XF2563	1e-164	Xfa	J	COG0017	Aspartyl/asparaginyl-tRNA synthetases	INFORMATION STORAGE AND PROCESSING	Translation, ribosomal structure and biogenesis
comp300282_c0_seq1	XF2244	2e-46	Xfa	U	COG0681	Signal peptidase I	CELLULAR PROCESSES AND SIGNALING	Intracellular trafficking, secretion, and vesicular transport
comp300325_c0_seq1	YDL007w	1e-100	Sce	O	COG1222	ATP-dependent 26S proteasome regulatory subunit	CELLULAR PROCESSES AND SIGNALING	Posttranslational modification, protein turnover, chaperones
comp300330_c0_seq1	XF1213	1e-102	Xfa	T	COG1217	Predicted membrane GTPase involved in stress response	CELLULAR PROCESSES AND SIGNALING	Signal transduction mechanisms
comp300354_c0_seq1	SPAC23H4.06	4e-51	Spo	E	COG0174	Glutamine synthetase	METABOLISM	Amino acid transport and metabolism
comp300446_c0_seq1	PA3201	1e-14	Pae	D	COG2917	Intracellular septation protein A	CELLULAR PROCESSES AND SIGNALING	Cell cycle control, cell division, chromosome partitioning
comp300506_c0_seq1	SPCC613.05c	8e-18	Spo	J	COG0255	Ribosomal protein L29	INFORMATION STORAGE AND PROCESSING	Translation, ribosomal structure and biogenesis
comp300589_c0_seq1	PA4722	1e-100	Pae	E	COG0436	Aspartate/tyrosine/aromatic aminotransferase	METABOLISM	Amino acid transport and metabolism
comp300597_c0_seq1	SPAC1805.11c	2e-20	Spo	J	COG4830	Ribosomal protein S26	INFORMATION STORAGE AND PROCESSING	Translation, ribosomal structure and biogenesis
comp300642_c0_seq1	Ta0976	1e-10	Tac	O	COG4934	Predicted protease	CELLULAR PROCESSES AND SIGNALING	Posttranslational modification, protein turnover, chaperones
comp300681_c0_seq1	XF1453	4e-24	Xfa	L	COG2256	ATPase related to the helicase subunit of the Holliday junction resolvase	INFORMATION STORAGE AND PROCESSING	Replication, recombination and repair
comp300702_c0_seq1	SPAC7D4.07c	2e-19	Spo	OC	COG0526	Thiol-disulfide isomerase and thioredoxins	CELLULAR PROCESSES AND SIGNALING	Posttranslational modification, protein turnover, chaperones
comp300785_c0_seq1	YOR259c	3e-32	Sce	O	COG1222	ATP-dependent 26S proteasome regulatory subunit	CELLULAR PROCESSES AND SIGNALING	Posttranslational modification, protein turnover, chaperones
comp30085_c0_seq1	XF0475	1e-42	Xfa	NU	COG4966	Tfp pilus assembly protein PilW	CELLULAR PROCESSES AND SIGNALING	Cell motility
comp300882_c0_seq1	SPAC17H9.09c	3e-43	Spo	R	COG1100	GTPase SAR1 and related small G proteins	POORLY CHARACTERIZED	General function prediction only
comp300892_c0_seq1	XF1843	5e-62	Xfa	E	COG0347	Nitrogen regulatory protein PII	METABOLISM	Amino acid transport and metabolism
comp301054_c0_seq1	SPAC513.01c	1e-51	Spo	J	COG0480	Translation elongation factors (GTPases)	INFORMATION STORAGE AND PROCESSING	Translation, ribosomal structure and biogenesis
comp301278_c0_seq1	XF1937	1e-26	Xfa	C	COG1301	Na+/H+-dicarboxylate symporters	METABOLISM	Energy production and conversion
comp301306_c0_seq1	XF1531	6e-56	Xfa	O	COG3634	Alkyl hydroperoxide reductase, large subunit	CELLULAR PROCESSES AND SIGNALING	Posttranslational modification, protein turnover, chaperones
comp301416_c0_seq1	mlr4813	9e-69	Mlo	M	COG2335	Secreted and surface protein containing fasciclin-like repeats	CELLULAR PROCESSES AND SIGNALING	Cell wall/membrane/envelope biogenesis
comp301447_c0_seq1	SPCC1020.01c	6e-22	Spo	P	COG0474	Cation transport ATPase	METABOLISM	Inorganic ion transport and metabolism
comp301463_c0_seq1	YDR092w	6e-32	Sce	O	COG5078	Ubiquitin-protein ligase	CELLULAR PROCESSES AND SIGNALING	Posttranslational modification, protein turnover, chaperones
comp301721_c0_seq1	YOR312c	2e-20	Sce	J	COG2157	Ribosomal protein L20A (L18A)	INFORMATION STORAGE AND PROCESSING	Translation, ribosomal structure and biogenesis
comp301787_c0_seq1	SPAC110.03	3e-12	Spo	R	COG1100	GTPase SAR1 and related small G proteins	POORLY CHARACTERIZED	General function prediction only
comp302054_c0_seq1	YBL030c	1e-12	---	---	---	---	---	---
comp302127_c0_seq1	XF1897	1e-53	Xfa	U	COG0823	Periplasmic component of the Tol biopolymer transport system	CELLULAR PROCESSES AND SIGNALING	Intracellular trafficking, secretion, and vesicular transport
comp302170_c0_seq1	XF1993	9e-24	Xfa	M	COG1887	Putative glycosyl/glycerophosphate transferases involved in teichoic acid biosynthesis TagF/TagB/EpsJ/RodC	CELLULAR PROCESSES AND SIGNALING	Cell wall/membrane/envelope biogenesis
comp302196_c0_seq1	SPAC23H3.04	8e-15	---	---	---	---	---	---
comp302202_c0_seq1	SPAC22F8.08	5e-20	Spo	U	COG5028	Vesicle coat complex COPII, subunit SEC24/subunit SFB2/subunit SFB3	CELLULAR PROCESSES AND SIGNALING	Intracellular trafficking, secretion, and vesicular transport
comp30222_c0_seq1	Cj1553c	2e-36	Cje	V	COG0286	Type I restriction-modification system methyltransferase subunit	CELLULAR PROCESSES AND SIGNALING	Defense mechanisms
comp302298_c0_seq1	CC0257	9e-21	Ccr	H	COG0499	S-adenosylhomocysteine hydrolase	METABOLISM	Coenzyme transport and metabolism
comp3024_c0_seq1	XF0793	1e-36	Xfa	M	COG0769	UDP-N-acetylmuramyl tripeptide synthase	CELLULAR PROCESSES AND SIGNALING	Cell wall/membrane/envelope biogenesis
comp302522_c0_seq1	XF1807	6e-55	Xfa	L	COG2812	DNA polymerase III, gamma/tau subunits	INFORMATION STORAGE AND PROCESSING	Replication, recombination and repair
comp302547_c0_seq1	XF1058	1e-98	Xfa	F	COG0528	Uridylate kinase	METABOLISM	Nucleotide transport and metabolism
comp302890_c0_seq1	XF2234	2e-13	Xfa	O	COG0071	Molecular chaperone (small heat shock protein)	CELLULAR PROCESSES AND SIGNALING	Posttranslational modification, protein turnover, chaperones
comp302968_c0_seq1	YMR043w	7e-12	Sce	K	COG5068	Regulator of arginine metabolism and related MADS box-containing transcription factors	INFORMATION STORAGE AND PROCESSING	Transcription
comp303001_c0_seq1	YLR367w	2e-36	Sce	J	COG0096	Ribosomal protein S8	INFORMATION STORAGE AND PROCESSING	Translation, ribosomal structure and biogenesis
comp303048_c0_seq1	XF0093	1e-102	Xfa	O	COG0465	ATP-dependent Zn proteases	CELLULAR PROCESSES AND SIGNALING	Posttranslational modification, protein turnover, chaperones
comp3030_c0_seq1	Rv2030c_2	3e-15	Mtu	R	COG2312	Erythromycin esterase homolog	POORLY CHARACTERIZED	General function prediction only
comp30312_c0_seq1	DR1595	1e-46	Dra	G	COG1023	Predicted 6-phosphogluconate dehydrogenase	METABOLISM	Carbohydrate transport and metabolism
comp303140_c0_seq1	XF1112	3e-70	Xfa	J	COG1190	Lysyl-tRNA synthetase (class II)	INFORMATION STORAGE AND PROCESSING	Translation, ribosomal structure and biogenesis
comp303215_c0_seq1	XF2348	4e-85	Xfa	O	COG0691	tmRNA-binding protein	CELLULAR PROCESSES AND SIGNALING	Posttranslational modification, protein turnover, chaperones
comp303237_c0_seq1	RSp1047	2e-86	Rso	GEPR	COG0477	Permeases of the major facilitator superfamily	METABOLISM	Carbohydrate transport and metabolism
comp303536_c0_seq1	BH1923	7e-13	Bha	G	COG2723	Beta-glucosidase/6-phospho-beta-glucosidase/beta-galactosidase	METABOLISM	Carbohydrate transport and metabolism
comp303580_c0_seq1	XF0313	9e-80	Xfa	C	COG1143	Formate hydrogenlyase subunit 6/NADH:ubiquinone oxidoreductase 23 kD subunit (chain I)	METABOLISM	Energy production and conversion
comp303703_c0_seq1	CC0481	1e-61	Ccr	R	COG1741	Pirin-related protein	POORLY CHARACTERIZED	General function prediction only
comp303717_c0_seq1	XF1807	1e-129	Xfa	L	COG2812	DNA polymerase III, gamma/tau subunits	INFORMATION STORAGE AND PROCESSING	Replication, recombination and repair
comp303907_c0_seq1	XF0407	1e-124	Xfa	R	COG1092	Predicted SAM-dependent methyltransferases	POORLY CHARACTERIZED	General function prediction only
comp303922_c0_seq1	SPBC685.06	4e-29	Spo	J	COG0052	Ribosomal protein S2	INFORMATION STORAGE AND PROCESSING	Translation, ribosomal structure and biogenesis
comp304010_c0_seq1	SMc00103	2e-11	Sme	R	COG1011	Predicted hydrolase (HAD superfamily)	POORLY CHARACTERIZED	General function prediction only
comp304036_c0_seq1	YFL037w	4e-45	Sce	Z	COG5023	Tubulin	CELLULAR PROCESSES AND SIGNALING	Cytoskeleton
comp30410_c0_seq1	XF0416	4e-19	Xfa	M	COG2853	Surface lipoprotein	CELLULAR PROCESSES AND SIGNALING	Cell wall/membrane/envelope biogenesis
comp304170_c0_seq1	YGR155w_1	1e-17	Sce	E	COG0031	Cysteine synthase	METABOLISM	Amino acid transport and metabolism
comp304245_c0_seq1	PA4660	6e-52	Pae	L	COG0415	Deoxyribodipyrimidine photolyase	INFORMATION STORAGE AND PROCESSING	Replication, recombination and repair
comp304325_c0_seq1	SPCC576.08c	1e-40	Spo	J	COG0098	Ribosomal protein S5	INFORMATION STORAGE AND PROCESSING	Translation, ribosomal structure and biogenesis
comp304336_c0_seq1	SPAC664.05	7e-30	Spo	J	COG4352	Ribosomal protein L13E	INFORMATION STORAGE AND PROCESSING	Translation, ribosomal structure and biogenesis
comp304575_c0_seq1	CC3086	2e-19	Ccr	V	COG1680	Beta-lactamase class C and other penicillin binding proteins	CELLULAR PROCESSES AND SIGNALING	Defense mechanisms
comp30461_c0_seq1	BS_dhaS	1e-19	Bsu	C	COG1012	NAD-dependent aldehyde dehydrogenases	METABOLISM	Energy production and conversion
comp304624_c0_seq1	YBL075c	2e-43	Sce	O	COG0443	Molecular chaperone	CELLULAR PROCESSES AND SIGNALING	Posttranslational modification, protein turnover, chaperones
comp304802_c0_seq1	XF1103_2	6e-89	Xfa	L	COG0749	DNA polymerase I - 3'-5' exonuclease and polymerase domains	INFORMATION STORAGE AND PROCESSING	Replication, recombination and repair
comp304803_c0_seq1	CC1146	6e-20	Ccr	MG	COG0451	Nucleoside-diphosphate-sugar epimerases	CELLULAR PROCESSES AND SIGNALING	Cell wall/membrane/envelope biogenesis
comp304813_c0_seq1	ECU11g1690	6e-39	Ecu	KAD	COG5147	Myb superfamily proteins, including transcription factors and mRNA splicing factors	INFORMATION STORAGE AND PROCESSING	Transcription
comp304871_c0_seq1	SPBC16E9.09c	2e-22	---	---	---	---	---	---
comp304922_c0_seq1	YER102w	5e-27	Sce	J	COG2007	Ribosomal protein S8E	INFORMATION STORAGE AND PROCESSING	Translation, ribosomal structure and biogenesis
comp304960_c0_seq1	XF1222	4e-65	Xfa	V	COG0842	ABC-type multidrug transport system, permease component	CELLULAR PROCESSES AND SIGNALING	Defense mechanisms
comp305005_c0_seq1	XF1261	1e-81	Xfa	S	COG3151	Uncharacterized protein conserved in bacteria	POORLY CHARACTERIZED	Function unknown
comp305036_c0_seq1	mlr2101	4e-35	Mlo	P	COG0753	Catalase	METABOLISM	Inorganic ion transport and metabolism
comp305119_c0_seq1	XF1197	2e-97	Xfa	F	COG0208	Ribonucleotide reductase, beta subunit	METABOLISM	Nucleotide transport and metabolism
comp305177_c0_seq1	XF0566	3e-48	Xfa	H	COG0276	Protoheme ferro-lyase (ferrochelatase)	METABOLISM	Coenzyme transport and metabolism
comp305188_c0_seq1	PA0260	2e-11	---	---	---	---	---	---
comp305205_c0_seq1	RSp1023	1e-25	Rso	TK	COG0745	Response regulators consisting of a CheY-like receiver domain and a winged-helix DNA-binding domain	CELLULAR PROCESSES AND SIGNALING	Signal transduction mechanisms
comp305227_c0_seq1	Cgl1861	8e-14	---	---	---	---	---	---
comp305235_c0_seq1	YOR234c	2e-21	Sce	J	COG2451	Ribosomal protein L35AE/L33A	INFORMATION STORAGE AND PROCESSING	Translation, ribosomal structure and biogenesis
comp305239_c0_seq1	XF1921	5e-93	Xfa	P	COG0605	Superoxide dismutase	METABOLISM	Inorganic ion transport and metabolism
comp305285_c0_seq1	YDL103c	4e-44	Sce	G	COG4284	UDP-glucose pyrophosphorylase	METABOLISM	Carbohydrate transport and metabolism
comp305308_c0_seq1	YBR161w	1e-20	Sce	M	COG3774	Mannosyltransferase OCH1 and related enzymes	CELLULAR PROCESSES AND SIGNALING	Cell wall/membrane/envelope biogenesis
comp305600_c0_seq1	mlr5350	2e-18	Mlo	J	COG0154	Asp-tRNAAsn/Glu-tRNAGln amidotransferase A subunit and related amidases	INFORMATION STORAGE AND PROCESSING	Translation, ribosomal structure and biogenesis
comp305613_c0_seq1	SPAC4A8.15c	2e-24	---	---	---	---	---	---
comp305717_c0_seq1	YOR122c	2e-15	---	---	---	---	---	---
comp306278_c0_seq1	YJL056c	8e-26	Sce	R	COG5048	FOG: Zn-finger	POORLY CHARACTERIZED	General function prediction only
comp306346_c0_seq1	XF1064	3e-99	Xfa	G	COG0837	Glucokinase	METABOLISM	Carbohydrate transport and metabolism
comp30659_c0_seq1	RSc1152	1e-18	Rso	K	COG0583	Transcriptional regulator	INFORMATION STORAGE AND PROCESSING	Transcription
comp306695_c0_seq1	RSp0478	8e-29	Rso	L	COG3328	Transposase and inactivated derivatives	INFORMATION STORAGE AND PROCESSING	Replication, recombination and repair
comp306800_c0_seq1	YKR097w	5e-44	Sce	C	COG1866	Phosphoenolpyruvate carboxykinase (ATP)	METABOLISM	Energy production and conversion
comp306954_c0_seq1	YJR153w	9e-14	Sce	M	COG5434	Endopolygalacturonase	CELLULAR PROCESSES AND SIGNALING	Cell wall/membrane/envelope biogenesis
comp307015_c0_seq1	CC0960	1e-20	Ccr	Q	COG1228	Imidazolonepropionase and related amidohydrolases	METABOLISM	Secondary metabolites biosynthesis, transport and catabolism
comp307092_c0_seq1	RSc1634	5e-39	Rso	S	COG5394	Uncharacterized protein conserved in bacteria	POORLY CHARACTERIZED	Function unknown
comp307614_c0_seq1	PA2097	2e-16	Pae	P	COG2072	Predicted flavoprotein involved in K+ transport	METABOLISM	Inorganic ion transport and metabolism
comp307637_c0_seq1	SPBP8B7.16c	1e-33	Spo	LKJ	COG0513	Superfamily II DNA and RNA helicases	INFORMATION STORAGE AND PROCESSING	Replication, recombination and repair
comp307643_c0_seq1	XF0565	1e-51	Xfa	S	COG2930	Uncharacterized conserved protein	POORLY CHARACTERIZED	Function unknown
comp307854_c0_seq1	SPAC31G5.18c	1e-19	---	---	---	---	---	---
comp308003_c0_seq1	XF1519	5e-39	Xfa	NU	COG2165	Type II secretory pathway, pseudopilin PulG	CELLULAR PROCESSES AND SIGNALING	Cell motility
comp308146_c0_seq1	SPBC29B5.03c	1e-36	Spo	J	COG0198	Ribosomal protein L24	INFORMATION STORAGE AND PROCESSING	Translation, ribosomal structure and biogenesis
comp308380_c0_seq1	YIL069c	1e-33	Sce	J	COG2004	Ribosomal protein S24E	INFORMATION STORAGE AND PROCESSING	Translation, ribosomal structure and biogenesis
comp308413_c0_seq1	YKR039w	2e-17	Sce	E	COG0833	Amino acid transporters	METABOLISM	Amino acid transport and metabolism
comp308453_c0_seq1	YER117w	2e-14	Sce	J	COG0093	Ribosomal protein L14	INFORMATION STORAGE AND PROCESSING	Translation, ribosomal structure and biogenesis
comp308860_c0_seq1	YMR001c	1e-15	Sce	RTKL	COG0515	Serine/threonine protein kinase	POORLY CHARACTERIZED	General function prediction only
comp308870_c0_seq1	XF2245	4e-33	---	---	---	---	---	---
comp308994_c0_seq1	SMb21113	7e-74	Sme	MR	COG4948	L-alanine-DL-glutamate epimerase and related enzymes of enolase superfamily	CELLULAR PROCESSES AND SIGNALING	Cell wall/membrane/envelope biogenesis
comp309093_c0_seq1	SPBPI060	4e-51	Spo	B	COG2036	Histones H3 and H4	INFORMATION STORAGE AND PROCESSING	Chromatin structure and dynamics
comp309305_c0_seq1	YLR377c	2e-37	Sce	G	COG0158	Fructose-1,6-bisphosphatase	METABOLISM	Carbohydrate transport and metabolism
comp30943_c0_seq1	SPBC582.03	3e-35	Spo	D	COG5024	Cyclin	CELLULAR PROCESSES AND SIGNALING	Cell cycle control, cell division, chromosome partitioning
comp309453_c0_seq1	YDR025w	3e-60	Sce	J	COG0186	Ribosomal protein S17	INFORMATION STORAGE AND PROCESSING	Translation, ribosomal structure and biogenesis
comp309987_c0_seq1	YER043c	7e-92	Sce	H	COG0499	S-adenosylhomocysteine hydrolase	METABOLISM	Coenzyme transport and metabolism
comp310273_c0_seq1	XF0232	4e-58	Xfa	G	COG0166	Glucose-6-phosphate isomerase	METABOLISM	Carbohydrate transport and metabolism
comp311034_c0_seq1	ECU03g0820i	1e-51	Ecu	Z	COG5023	Tubulin	CELLULAR PROCESSES AND SIGNALING	Cytoskeleton
comp311132_c0_seq1	MA0972	1e-28	Mac	P	COG0376	Catalase (peroxidase I)	METABOLISM	Inorganic ion transport and metabolism
comp311161_c0_seq1	all7002	2e-12	Nos	L	COG3293	Transposase and inactivated derivatives	INFORMATION STORAGE AND PROCESSING	Replication, recombination and repair
comp3115_c0_seq1	SPBC119.05c	2e-11	---	---	---	---	---	---
comp311656_c0_seq1	DRA0196	6e-28	Dra	I	COG1960	Acyl-CoA dehydrogenases	METABOLISM	Lipid transport and metabolism
comp311746_c0_seq1	YFR031c	9e-41	Sce	D	COG1196	Chromosome segregation ATPases	CELLULAR PROCESSES AND SIGNALING	Cell cycle control, cell division, chromosome partitioning
comp311771_c0_seq1	SPBC11C11.08	2e-33	---	---	---	---	---	---
comp311851_c0_seq1	CAC0404_1	1e-13	Cac	RTKL	COG0515	Serine/threonine protein kinase	POORLY CHARACTERIZED	General function prediction only
comp311866_c0_seq1	CC0797	8e-29	Ccr	G	COG1472	Beta-glucosidase-related glycosidases	METABOLISM	Carbohydrate transport and metabolism
comp3118_c0_seq1	SPCC576.15c	3e-16	Spo	RTKL	COG0515	Serine/threonine protein kinase	POORLY CHARACTERIZED	General function prediction only
comp311981_c0_seq1	YBR127c	1e-148	Sce	C	COG1156	Archaeal/vacuolar-type H+-ATPase subunit B	METABOLISM	Energy production and conversion
comp312270_c0_seq1	STM1911	3e-33	Sty	R	COG4225	Predicted unsaturated glucuronyl hydrolase involved in regulation of bacterial surface properties, and related proteins	POORLY CHARACTERIZED	General function prediction only
comp312424_c0_seq1	alr4232	1e-125	Nos	E	COG1171	Threonine dehydratase	METABOLISM	Amino acid transport and metabolism
comp312555_c0_seq1	RSp0740	2e-93	Rso	S	COG3522	Uncharacterized protein conserved in bacteria	POORLY CHARACTERIZED	Function unknown
comp312759_c0_seq1	YKR057w	5e-32	---	---	---	---	---	---
comp312829_c0_seq1	SPBC1734.11	4e-19	Spo	O	COG0484	DnaJ-class molecular chaperone with C-terminal Zn finger domain	CELLULAR PROCESSES AND SIGNALING	Posttranslational modification, protein turnover, chaperones
comp312971_c0_seq1	YPR103w	5e-29	Sce	O	COG0638	20S proteasome, alpha and beta subunits	CELLULAR PROCESSES AND SIGNALING	Posttranslational modification, protein turnover, chaperones
comp31312_c0_seq1	SPAC22D3.07	2e-30	Spo	O	COG0638	20S proteasome, alpha and beta subunits	CELLULAR PROCESSES AND SIGNALING	Posttranslational modification, protein turnover, chaperones
comp313368_c0_seq1	SPAC1B2.03c	7e-17	---	---	---	---	---	---
comp313392_c0_seq1	SPAP27G11.13c	1e-25	Spo	J	COG2260	Predicted Zn-ribbon RNA-binding protein	INFORMATION STORAGE AND PROCESSING	Translation, ribosomal structure and biogenesis
comp313433_c0_seq1	YBR011c	6e-25	Sce	C	COG0221	Inorganic pyrophosphatase	METABOLISM	Energy production and conversion
comp313479_c0_seq1	XF0138	4e-22	Xfa	E	COG0260	Leucyl aminopeptidase	METABOLISM	Amino acid transport and metabolism
comp314494_c0_seq1	SPAC23A1.11	4e-24	Spo	J	COG0102	Ribosomal protein L13	INFORMATION STORAGE AND PROCESSING	Translation, ribosomal structure and biogenesis
comp314586_c0_seq1	XF2710_2	0	Xfa	E	COG0069	Glutamate synthase domain 2	METABOLISM	Amino acid transport and metabolism
comp31505_c0_seq1	sll0926	7e-30	Syn	J	COG0042	tRNA-dihydrouridine synthase	INFORMATION STORAGE AND PROCESSING	Translation, ribosomal structure and biogenesis
comp315247_c0_seq1	SPAC26F1.13c	1e-31	Spo	J	COG0495	Leucyl-tRNA synthetase	INFORMATION STORAGE AND PROCESSING	Translation, ribosomal structure and biogenesis
comp315490_c0_seq1	all0771	1e-15	Nos	ER	COG3185	4-hydroxyphenylpyruvate dioxygenase and related hemolysins	METABOLISM	Amino acid transport and metabolism
comp315508_c0_seq1	XF1621	2e-53	Xfa	V	COG1680	Beta-lactamase class C and other penicillin binding proteins	CELLULAR PROCESSES AND SIGNALING	Defense mechanisms
comp3156_c0_seq1	XF2556	1e-40	Xfa	L	COG0272	NAD-dependent DNA ligase (contains BRCT domain type II)	INFORMATION STORAGE AND PROCESSING	Replication, recombination and repair
comp31586_c0_seq1	SPAC6B12.15	7e-22	Spo	R	COG2319	FOG: WD40 repeat	POORLY CHARACTERIZED	General function prediction only
comp3158_c0_seq1	PA3013	3e-24	Pae	I	COG0183	Acetyl-CoA acetyltransferase	METABOLISM	Lipid transport and metabolism
comp316079_c0_seq1	YFL037w	7e-36	Sce	Z	COG5023	Tubulin	CELLULAR PROCESSES AND SIGNALING	Cytoskeleton
comp31615_c0_seq1	YLL039c	1e-26	Sce	O	COG5272	Ubiquitin	CELLULAR PROCESSES AND SIGNALING	Posttranslational modification, protein turnover, chaperones
comp316266_c0_seq1	VC2128	7e-16	Vch	N	COG3144	Flagellar hook-length control protein	CELLULAR PROCESSES AND SIGNALING	Cell motility
comp316349_c0_seq1	XF0868_2	5e-38	Xfa	C	COG1249	Pyruvate/2-oxoglutarate dehydrogenase complex, dihydrolipoamide dehydrogenase (E3) component, and related enzymes	METABOLISM	Energy production and conversion
comp31644_c0_seq1	PA4356	3e-30	Pae	C	COG1902	NADH:flavin oxidoreductases, Old Yellow Enzyme family	METABOLISM	Energy production and conversion
comp316675_c0_seq1	XF0138	1e-115	Xfa	E	COG0260	Leucyl aminopeptidase	METABOLISM	Amino acid transport and metabolism
comp316678_c0_seq1	XF0252	2e-57	Xfa	LKJ	COG0513	Superfamily II DNA and RNA helicases	INFORMATION STORAGE AND PROCESSING	Replication, recombination and repair
comp3174_c0_seq1	CAC0919	2e-12	---	---	---	---	---	---
comp317510_c0_seq1	SPBC16A3.15c	1e-36	Spo	Z	COG5023	Tubulin	CELLULAR PROCESSES AND SIGNALING	Cytoskeleton
comp3176_c0_seq1	SPAC29A4.20	2e-32	Spo	KB	COG1243	Histone acetyltransferase	INFORMATION STORAGE AND PROCESSING	Transcription
comp3181_c0_seq1	YGL091c	3e-37	Sce	D	COG0489	ATPases involved in chromosome partitioning	CELLULAR PROCESSES AND SIGNALING	Cell cycle control, cell division, chromosome partitioning
comp318446_c0_seq1	MJ0393	3e-15	Mja	J	COG1998	Ribosomal protein S27AE	INFORMATION STORAGE AND PROCESSING	Translation, ribosomal structure and biogenesis
comp319104_c0_seq1	SPCC1393.10	2e-15	---	---	---	---	---	---
comp319131_c0_seq1	alr2322	5e-18	Nos	O	COG0542	ATPases with chaperone activity, ATP-binding subunit	CELLULAR PROCESSES AND SIGNALING	Posttranslational modification, protein turnover, chaperones
comp319142_c0_seq1	SPAC630.05	4e-11	Spo	R	COG5210	GTPase-activating protein	POORLY CHARACTERIZED	General function prediction only
comp3191_c0_seq1	XF0256	8e-52	Xfa	M	COG1209	dTDP-glucose pyrophosphorylase	CELLULAR PROCESSES AND SIGNALING	Cell wall/membrane/envelope biogenesis
comp320046_c0_seq1	slr1251	2e-32	Syn	O	COG0652	Peptidyl-prolyl cis-trans isomerase (rotamase) - cyclophilin family	CELLULAR PROCESSES AND SIGNALING	Posttranslational modification, protein turnover, chaperones
comp320107_c0_seq1	YDR341c	2e-21	Sce	J	COG0018	Arginyl-tRNA synthetase	INFORMATION STORAGE AND PROCESSING	Translation, ribosomal structure and biogenesis
comp320676_c0_seq1	SPAC4C5.02c	2e-44	Spo	R	COG1100	GTPase SAR1 and related small G proteins	POORLY CHARACTERIZED	General function prediction only
comp320835_c0_seq1	Cgl2982	2e-23	Cgl	C	COG1902	NADH:flavin oxidoreductases, Old Yellow Enzyme family	METABOLISM	Energy production and conversion
comp320835_c0_seq2	Cgl2982	6e-20	Cgl	C	COG1902	NADH:flavin oxidoreductases, Old Yellow Enzyme family	METABOLISM	Energy production and conversion
comp320910_c0_seq1	SPBC1105.05	5e-18	Spo	G	COG2730	Endoglucanase	METABOLISM	Carbohydrate transport and metabolism
comp322947_c0_seq1	XF0826	2e-35	Xfa	G	COG3588	Fructose-1,6-bisphosphate aldolase	METABOLISM	Carbohydrate transport and metabolism
comp32393_c0_seq1	RSc0606	4e-27	Rso	NT	COG0840	Methyl-accepting chemotaxis protein	CELLULAR PROCESSES AND SIGNALING	Cell motility
comp324350_c0_seq1	XF0205	1e-42	Xfa	F	COG0152	Phosphoribosylaminoimidazolesuccinocarboxamide (SAICAR) synthase	METABOLISM	Nucleotide transport and metabolism
comp324690_c0_seq1	SPBC30D10.13c	1e-81	Spo	C	COG0022	Pyruvate/2-oxoglutarate dehydrogenase complex, dehydrogenase (E1) component, eukaryotic type, beta subunit	METABOLISM	Energy production and conversion
comp324766_c0_seq1	BH1980	3e-17	Bha	P	COG0753	Catalase	METABOLISM	Inorganic ion transport and metabolism
comp325039_c0_seq1	SPAC11E3.15	7e-14	---	---	---	---	---	---
comp325599_c0_seq1	YMR143w	1e-57	Sce	J	COG0103	Ribosomal protein S9	INFORMATION STORAGE AND PROCESSING	Translation, ribosomal structure and biogenesis
comp32578_c0_seq1	all4052	2e-22	Nos	G	COG0021	Transketolase	METABOLISM	Carbohydrate transport and metabolism
comp326039_c0_seq1	YNL069c	6e-29	Sce	J	COG0102	Ribosomal protein L13	INFORMATION STORAGE AND PROCESSING	Translation, ribosomal structure and biogenesis
comp32619_c0_seq1	STM1561	2e-31	---	---	---	---	---	---
comp326512_c0_seq1	SPAC6B12.15	4e-24	Spo	R	COG2319	FOG: WD40 repeat	POORLY CHARACTERIZED	General function prediction only
comp32670_c0_seq1	YKR066c	5e-21	Sce	P	COG0376	Catalase (peroxidase I)	METABOLISM	Inorganic ion transport and metabolism
comp326833_c0_seq1	SPAC3A12.10	1e-19	Spo	J	COG2157	Ribosomal protein L20A (L18A)	INFORMATION STORAGE AND PROCESSING	Translation, ribosomal structure and biogenesis
comp32727_c0_seq1	STM0351	9e-28	Sty	V	COG0841	Cation/multidrug efflux pump	CELLULAR PROCESSES AND SIGNALING	Defense mechanisms
comp330393_c0_seq1	SPCC613.05c	2e-11	Spo	J	COG0255	Ribosomal protein L29	INFORMATION STORAGE AND PROCESSING	Translation, ribosomal structure and biogenesis
comp330590_c0_seq1	YLL018c	1e-44	Sce	J	COG0017	Aspartyl/asparaginyl-tRNA synthetases	INFORMATION STORAGE AND PROCESSING	Translation, ribosomal structure and biogenesis
comp330722_c0_seq1	YLR058c	6e-30	Sce	E	COG0112	Glycine/serine hydroxymethyltransferase	METABOLISM	Amino acid transport and metabolism
comp33078_c0_seq1	SPAC9E9.13	5e-17	---	---	---	---	---	---
comp330806_c0_seq1	SPCC31H12.04c	5e-52	Spo	J	COG0080	Ribosomal protein L11	INFORMATION STORAGE AND PROCESSING	Translation, ribosomal structure and biogenesis
comp33131_c0_seq1	aqpZ	5e-13	Eco	G	COG0580	Glycerol uptake facilitator and related permeases (Major Intrinsic Protein Family)	METABOLISM	Carbohydrate transport and metabolism
comp331611_c0_seq1	SPAC6B12.15	3e-46	Spo	R	COG2319	FOG: WD40 repeat	POORLY CHARACTERIZED	General function prediction only
comp331660_c0_seq1	CC0540	4e-46	---	---	---	---	---	---
comp33180_c0_seq1	SPCC1795.02c	3e-15	Spo	P	COG0387	Ca2+/H+ antiporter	METABOLISM	Inorganic ion transport and metabolism
comp33263_c0_seq1	XF2452_1	2e-33	Xfa	K	COG1386	Predicted transcriptional regulator containing the HTH domain	INFORMATION STORAGE AND PROCESSING	Transcription
comp333471_c0_seq1	SPBC11C11.07	9e-18	Spo	J	COG1727	Ribosomal protein L18E	INFORMATION STORAGE AND PROCESSING	Translation, ribosomal structure and biogenesis
comp333512_c0_seq1	XF0587	3e-44	Xfa	F	COG0150	Phosphoribosylaminoimidazole (AIR) synthetase	METABOLISM	Nucleotide transport and metabolism
comp333526_c0_seq1	STM2427	2e-41	Sty	L	COG0272	NAD-dependent DNA ligase (contains BRCT domain type II)	INFORMATION STORAGE AND PROCESSING	Replication, recombination and repair
comp333570_c0_seq1	XF1405	5e-31	Xfa	R	COG1660	Predicted P-loop-containing kinase	POORLY CHARACTERIZED	General function prediction only
comp33361_c0_seq1	SPAC140.01	2e-37	Spo	C	COG0479	Succinate dehydrogenase/fumarate reductase, Fe-S protein subunit	METABOLISM	Energy production and conversion
comp333638_c0_seq1	YMR305c	4e-16	Sce	G	COG5309	Exo-beta-1,3-glucanase	METABOLISM	Carbohydrate transport and metabolism
comp333666_c0_seq1	RSp0750_1	1e-73	Rso	S	COG3501	Uncharacterized protein conserved in bacteria	POORLY CHARACTERIZED	Function unknown
comp333668_c0_seq1	XF2160	6e-30	Xfa	R	COG0491	Zn-dependent hydrolases, including glyoxylases	POORLY CHARACTERIZED	General function prediction only
comp333689_c0_seq1	CT286	4e-46	Ctr	O	COG0542	ATPases with chaperone activity, ATP-binding subunit	CELLULAR PROCESSES AND SIGNALING	Posttranslational modification, protein turnover, chaperones
comp333690_c0_seq1	SPBC4C3.10c	3e-26	Spo	O	COG0638	20S proteasome, alpha and beta subunits	CELLULAR PROCESSES AND SIGNALING	Posttranslational modification, protein turnover, chaperones
comp333699_c0_seq1	YBR082c	1e-46	Sce	O	COG5078	Ubiquitin-protein ligase	CELLULAR PROCESSES AND SIGNALING	Posttranslational modification, protein turnover, chaperones
comp333786_c0_seq1	YJR077c	2e-13	---	---	---	---	---	---
comp333870_c0_seq1	SPBC409.05	3e-18	Spo	O	COG5201	SCF ubiquitin ligase, SKP1 component	CELLULAR PROCESSES AND SIGNALING	Posttranslational modification, protein turnover, chaperones
comp333883_c0_seq1	XF0673	5e-57	Xfa	IQ	COG0304	3-oxoacyl-(acyl-carrier-protein) synthase	METABOLISM	Lipid transport and metabolism
comp333906_c0_seq1	SPBC215.09c	5e-70	Spo	I	COG0183	Acetyl-CoA acetyltransferase	METABOLISM	Lipid transport and metabolism
comp333915_c0_seq1	YLR300w	2e-33	Sce	G	COG2730	Endoglucanase	METABOLISM	Carbohydrate transport and metabolism
comp334114_c0_seq1	XF1481	2e-14	Xfa	E	COG0253	Diaminopimelate epimerase	METABOLISM	Amino acid transport and metabolism
comp334120_c0_seq1	mlr6792	2e-22	Mlo	E	COG2303	Choline dehydrogenase and related flavoproteins	METABOLISM	Amino acid transport and metabolism
comp334130_c0_seq1	XF2260	8e-42	Xfa	E	COG1506	Dipeptidyl aminopeptidases/acylaminoacyl-peptidases	METABOLISM	Amino acid transport and metabolism
comp334136_c0_seq1	YGR086c	1e-12	---	---	---	---	---	---
comp334155_c0_seq1	SPAC31G5.04	2e-16	Spo	CE	COG0473	Isocitrate/isopropylmalate dehydrogenase	METABOLISM	Energy production and conversion
comp334185_c0_seq1	SPBC23G7.12c	5e-11	Spo	O	COG1222	ATP-dependent 26S proteasome regulatory subunit	CELLULAR PROCESSES AND SIGNALING	Posttranslational modification, protein turnover, chaperones
comp334191_c0_seq1	RSc2526	3e-74	Rso	P	COG0605	Superoxide dismutase	METABOLISM	Inorganic ion transport and metabolism
comp334193_c0_seq1	VC0379	8e-25	Vch	J	COG0042	tRNA-dihydrouridine synthase	INFORMATION STORAGE AND PROCESSING	Translation, ribosomal structure and biogenesis
comp334203_c0_seq1	SPBC336.10c	6e-28	Spo	J	COG0231	Translation elongation factor P (EF-P)/translation initiation factor 5A (eIF-5A)	INFORMATION STORAGE AND PROCESSING	Translation, ribosomal structure and biogenesis
comp334230_c0_seq1	SPBC12C2.07c	9e-50	Spo	E	COG0421	Spermidine synthase	METABOLISM	Amino acid transport and metabolism
comp334310_c0_seq1	AGc1399	6e-78	Atu	C	COG0843	Heme/copper-type cytochrome/quinol oxidases, subunit 1	METABOLISM	Energy production and conversion
comp334319_c0_seq1	SPAC630.05	1e-18	Spo	R	COG5210	GTPase-activating protein	POORLY CHARACTERIZED	General function prediction only
comp334377_c0_seq1	XF0783	1e-97	Xfa	H	COG2022	Uncharacterized enzyme of thiazole biosynthesis	METABOLISM	Coenzyme transport and metabolism
comp334379_c0_seq1	YEL034w	1e-22	Sce	J	COG0231	Translation elongation factor P (EF-P)/translation initiation factor 5A (eIF-5A)	INFORMATION STORAGE AND PROCESSING	Translation, ribosomal structure and biogenesis
comp334391_c0_seq1	SPBP4H10.13	5e-36	Spo	J	COG0048	Ribosomal protein S12	INFORMATION STORAGE AND PROCESSING	Translation, ribosomal structure and biogenesis
comp334401_c0_seq1	XF0833	5e-47	Xfa	K	COG0583	Transcriptional regulator	INFORMATION STORAGE AND PROCESSING	Transcription
comp334410_c0_seq1	SPAC869.04	1e-45	Spo	C	COG2421	Predicted acetamidase/formamidase	METABOLISM	Energy production and conversion
comp334418_c0_seq1	SPBC3E7.10	4e-46	Spo	J	COG0024	Methionine aminopeptidase	INFORMATION STORAGE AND PROCESSING	Translation, ribosomal structure and biogenesis
comp334435_c0_seq1	PA4814_2	1e-36	Pae	R	COG0446	Uncharacterized NAD(FAD)-dependent dehydrogenases	POORLY CHARACTERIZED	General function prediction only
comp334453_c0_seq1	XF2713	3e-11	Xfa	P	COG1629	Outer membrane receptor proteins, mostly Fe transport	METABOLISM	Inorganic ion transport and metabolism
comp334487_c0_seq1	XF0267_1	3e-34	Xfa	O	COG1404	Subtilisin-like serine proteases	CELLULAR PROCESSES AND SIGNALING	Posttranslational modification, protein turnover, chaperones
comp334492_c0_seq1	YOR120w	2e-27	Sce	R	COG0656	Aldo/keto reductases, related to diketogulonate reductase	POORLY CHARACTERIZED	General function prediction only
comp334580_c0_seq1	XF2709	1e-88	Xfa	ER	COG0493	NADPH-dependent glutamate synthase beta chain and related oxidoreductases	METABOLISM	Amino acid transport and metabolism
comp334582_c0_seq1	YER177w	7e-23	Sce	T	COG5040	14-3-3 family protein	CELLULAR PROCESSES AND SIGNALING	Signal transduction mechanisms
comp334585_c0_seq1	SPBC2D10.10c	9e-80	Spo	J	COG1889	Fibrillarin-like rRNA methylase	INFORMATION STORAGE AND PROCESSING	Translation, ribosomal structure and biogenesis
comp334620_c0_seq1	YJL214w	5e-14	Sce	GEPR	COG0477	Permeases of the major facilitator superfamily	METABOLISM	Carbohydrate transport and metabolism
comp334672_c0_seq1	XF0903	1e-78	Xfa	R	COG0319	Predicted metal-dependent hydrolase	POORLY CHARACTERIZED	General function prediction only
comp334759_c0_seq1	NMB0495	4e-41	Nme	L	COG5527	Protein involved in initiation of plasmid replication	INFORMATION STORAGE AND PROCESSING	Replication, recombination and repair
comp334810_c0_seq1	alr4641	9e-25	Nos	O	COG0450	Peroxiredoxin	CELLULAR PROCESSES AND SIGNALING	Posttranslational modification, protein turnover, chaperones
comp334819_c0_seq1	RSp0867	2e-32	Rso	U	COG4669	Type III secretory pathway, lipoprotein EscJ	CELLULAR PROCESSES AND SIGNALING	Intracellular trafficking, secretion, and vesicular transport
comp334850_c0_seq1	XF2243	4e-75	Xfa	M	COG0481	Membrane GTPase LepA	CELLULAR PROCESSES AND SIGNALING	Cell wall/membrane/envelope biogenesis
comp334869_c0_seq1	YNR037c	9e-35	Sce	J	COG0185	Ribosomal protein S19	INFORMATION STORAGE AND PROCESSING	Translation, ribosomal structure and biogenesis
comp334918_c0_seq1	SPAC513.01c	3e-47	Spo	J	COG0480	Translation elongation factors (GTPases)	INFORMATION STORAGE AND PROCESSING	Translation, ribosomal structure and biogenesis
comp334973_c0_seq1	SPAC4G9.13c	1e-28	---	---	---	---	---	---
comp334992_c0_seq1	SPBC3H7.03c	5e-57	Spo	C	COG0567	2-oxoglutarate dehydrogenase complex, dehydrogenase (E1) component, and related enzymes	METABOLISM	Energy production and conversion
comp33504_c0_seq1	RSc2626	6e-19	Rso	E	COG0560	Phosphoserine phosphatase	METABOLISM	Amino acid transport and metabolism
comp335063_c0_seq1	XF1447	8e-39	Xfa	S	COG3146	Uncharacterized protein conserved in bacteria	POORLY CHARACTERIZED	Function unknown
comp335095_c0_seq1	SPBC1703.07_1	2e-47	Spo	C	COG0074	Succinyl-CoA synthetase, alpha subunit	METABOLISM	Energy production and conversion
comp335110_c0_seq1	YJL153c	2e-78	Sce	I	COG1260	Myo-inositol-1-phosphate synthase	METABOLISM	Lipid transport and metabolism
comp335111_c0_seq1	VC2065	2e-47	Vch	T	COG0784	FOG: CheY-like receiver	CELLULAR PROCESSES AND SIGNALING	Signal transduction mechanisms
comp335122_c0_seq1	AGl66	5e-11	Atu	L	COG0507	ATP-dependent exoDNAse (exonuclease V), alpha subunit - helicase superfamily I member	INFORMATION STORAGE AND PROCESSING	Replication, recombination and repair
comp335126_c0_seq1	SPAC4A8.16c	3e-34	---	---	---	---	---	---
comp335176_c0_seq1	PA1590	2e-17	Pae	E	COG1114	Branched-chain amino acid permeases	METABOLISM	Amino acid transport and metabolism
comp335179_c0_seq1	YOR167c	4e-22	Sce	J	COG2053	Ribosomal protein S28E/S33	INFORMATION STORAGE AND PROCESSING	Translation, ribosomal structure and biogenesis
comp335202_c0_seq1	YLR167w_2	2e-11	Sce	J	COG1998	Ribosomal protein S27AE	INFORMATION STORAGE AND PROCESSING	Translation, ribosomal structure and biogenesis
comp335213_c0_seq1	SPAC19E9.03	3e-14	---	---	---	---	---	---
comp335224_c0_seq1	SPAC1F7.04	1e-70	Spo	R	COG1100	GTPase SAR1 and related small G proteins	POORLY CHARACTERIZED	General function prediction only
comp335262_c0_seq1	YIL052c	6e-39	Sce	J	COG2174	Ribosomal protein L34E	INFORMATION STORAGE AND PROCESSING	Translation, ribosomal structure and biogenesis
comp335306_c0_seq1	SPBC17G9.07	1e-12	Spo	J	COG2004	Ribosomal protein S24E	INFORMATION STORAGE AND PROCESSING	Translation, ribosomal structure and biogenesis
comp335328_c0_seq1	XF1084	1e-69	Xfa	D	COG1192	ATPases involved in chromosome partitioning	CELLULAR PROCESSES AND SIGNALING	Cell cycle control, cell division, chromosome partitioning
comp335376_c0_seq1	SPAC23C4.02	2e-37	Spo	R	COG2319	FOG: WD40 repeat	POORLY CHARACTERIZED	General function prediction only
comp335395_c0_seq1	YJR117w	4e-18	Sce	O	COG0501	Zn-dependent protease with chaperone function	CELLULAR PROCESSES AND SIGNALING	Posttranslational modification, protein turnover, chaperones
comp335413_c0_seq1	SPAC4A8.16c	1e-54	---	---	---	---	---	---
comp335445_c0_seq1	PA1618	1e-45	Pae	Q	COG2050	Uncharacterized protein, possibly involved in aromatic compounds catabolism	METABOLISM	Secondary metabolites biosynthesis, transport and catabolism
comp335459_c0_seq1	XF2153	1e-55	Xfa	RTKL	COG0515	Serine/threonine protein kinase	POORLY CHARACTERIZED	General function prediction only
comp335531_c0_seq1	PA4093	1e-22	Pae	Q	COG2050	Uncharacterized protein, possibly involved in aromatic compounds catabolism	METABOLISM	Secondary metabolites biosynthesis, transport and catabolism
comp335567_c0_seq1	SPBC1703.10	5e-70	Spo	R	COG1100	GTPase SAR1 and related small G proteins	POORLY CHARACTERIZED	General function prediction only
comp335584_c0_seq1	XF2534	2e-82	Xfa	TK	COG0745	Response regulators consisting of a CheY-like receiver domain and a winged-helix DNA-binding domain	CELLULAR PROCESSES AND SIGNALING	Signal transduction mechanisms
comp335592_c0_seq1	YLR187w	3e-21	---	---	---	---	---	---
comp335614_c0_seq1	AGl2015	9e-20	Atu	K	COG0583	Transcriptional regulator	INFORMATION STORAGE AND PROCESSING	Transcription
comp335645_c0_seq1	SPBC83.17	1e-38	Spo	K	COG1813	Predicted transcription factor, homolog of eukaryotic MBF1	INFORMATION STORAGE AND PROCESSING	Transcription
comp335657_c0_seq1	YKL190w	3e-28	Sce	TZDR	COG5126	Ca2+-binding protein (EF-Hand superfamily)	CELLULAR PROCESSES AND SIGNALING	Signal transduction mechanisms
comp335660_c0_seq1	YCR105w	2e-18	Sce	R	COG1064	Zn-dependent alcohol dehydrogenases	POORLY CHARACTERIZED	General function prediction only
comp335714_c0_seq1	YLR378c	2e-14	Sce	U	COG0201	Preprotein translocase subunit SecY	CELLULAR PROCESSES AND SIGNALING	Intracellular trafficking, secretion, and vesicular transport
comp335766_c0_seq1	PA4044	2e-22	Pae	HI	COG1154	Deoxyxylulose-5-phosphate synthase	METABOLISM	Coenzyme transport and metabolism
comp335775_c0_seq1	XF1357	2e-50	Xfa	H	COG0156	7-keto-8-aminopelargonate synthetase and related enzymes	METABOLISM	Coenzyme transport and metabolism
comp335851_c0_seq1	SPBC660.16	1e-30	Spo	G	COG0362	6-phosphogluconate dehydrogenase	METABOLISM	Carbohydrate transport and metabolism
comp335918_c0_seq1	YBR114w	1e-13	Sce	KL	COG0553	Superfamily II DNA/RNA helicases, SNF2 family	INFORMATION STORAGE AND PROCESSING	Transcription
comp335935_c0_seq1	SPBC1778.08c	3e-13	---	---	---	---	---	---
comp335950_c0_seq1	SMc02501	2e-26	Sme	C	COG0055	F0F1-type ATP synthase, beta subunit	METABOLISM	Energy production and conversion
comp335960_c0_seq1	CAC3411	1e-38	---	---	---	---	---	---
comp335997_c0_seq1	YGL200c	3e-17	---	---	---	---	---	---
comp336009_c0_seq1	YLR448w	3e-49	Sce	J	COG2163	Ribosomal protein L14E/L6E/L27E	INFORMATION STORAGE AND PROCESSING	Translation, ribosomal structure and biogenesis
comp336113_c0_seq1	XF2273	6e-65	Xfa	S	COG1636	Uncharacterized protein conserved in bacteria	POORLY CHARACTERIZED	Function unknown
comp336126_c0_seq1	YPR043w	2e-18	Sce	J	COG1997	Ribosomal protein L37AE/L43A	INFORMATION STORAGE AND PROCESSING	Translation, ribosomal structure and biogenesis
comp336141_c0_seq1	XF0583	3e-44	---	---	---	---	---	---
comp336163_c0_seq1	CC3083	8e-18	Ccr	C	COG1902	NADH:flavin oxidoreductases, Old Yellow Enzyme family	METABOLISM	Energy production and conversion
comp336168_c0_seq1	ECU01g1230	6e-40	Ecu	O	COG0464	ATPases of the AAA+ class	CELLULAR PROCESSES AND SIGNALING	Posttranslational modification, protein turnover, chaperones
comp336186_c0_seq1	CAC0712	3e-27	Cac	G	COG0696	Phosphoglyceromutase	METABOLISM	Carbohydrate transport and metabolism
comp336187_c0_seq1	YDL004w	3e-25	Sce	C	COG0355	F0F1-type ATP synthase, epsilon subunit (mitochondrial delta subunit)	METABOLISM	Energy production and conversion
comp336258_c0_seq1	SPAC630.05	4e-59	Spo	R	COG5210	GTPase-activating protein	POORLY CHARACTERIZED	General function prediction only
comp336276_c0_seq1	SPAC9G1.14c	2e-41	Spo	R	COG0699	Predicted GTPases (dynamin-related)	POORLY CHARACTERIZED	General function prediction only
comp336292_c0_seq1	YLL050c	4e-34	---	---	---	---	---	---
comp336310_c0_seq1	YKL188c	7e-23	Sce	R	COG4178	ABC-type uncharacterized transport system, permease and ATPase components	POORLY CHARACTERIZED	General function prediction only
comp336312_c0_seq1	SPCC31H12.04c	1e-21	Spo	J	COG0080	Ribosomal protein L11	INFORMATION STORAGE AND PROCESSING	Translation, ribosomal structure and biogenesis
comp336429_c0_seq1	YJL034w	3e-15	Sce	O	COG0443	Molecular chaperone	CELLULAR PROCESSES AND SIGNALING	Posttranslational modification, protein turnover, chaperones
comp336430_c0_seq1	YOR122c	1e-13	---	---	---	---	---	---
comp336456_c0_seq1	YLR354c	9e-54	Sce	G	COG0176	Transaldolase	METABOLISM	Carbohydrate transport and metabolism
comp336458_c0_seq1	HI1727	4e-67	Hin	E	COG0137	Argininosuccinate synthase	METABOLISM	Amino acid transport and metabolism
comp336466_c0_seq1	STM4193	2e-50	Sty	J	COG1187	16S rRNA uridine-516 pseudouridylate synthase and related pseudouridylate synthases	INFORMATION STORAGE AND PROCESSING	Translation, ribosomal structure and biogenesis
comp336468_c0_seq1	YGR289c	7e-46	Sce	GEPR	COG0477	Permeases of the major facilitator superfamily	METABOLISM	Carbohydrate transport and metabolism
comp336529_c0_seq1	SPAC24C9.05c	3e-22	Spo	R	COG0517	FOG: CBS domain	POORLY CHARACTERIZED	General function prediction only
comp336535_c0_seq1	SPBC660.15	2e-13	Spo	R	COG0724	RNA-binding proteins (RRM domain)	POORLY CHARACTERIZED	General function prediction only
comp336540_c0_seq1	YOR322c	1e-12	---	---	---	---	---	---
comp336554_c0_seq1	CAC3373	5e-12	Cac	G	COG4677	Pectin methylesterase	METABOLISM	Carbohydrate transport and metabolism
comp336586_c0_seq1	BS_xynA	1e-13	---	---	---	---	---	---
comp336728_c0_seq1	YDL126c	2e-66	Sce	O	COG0464	ATPases of the AAA+ class	CELLULAR PROCESSES AND SIGNALING	Posttranslational modification, protein turnover, chaperones
comp336742_c0_seq1	STM1028	4e-19	Sty	R	COG3772	Phage-related lysozyme (muraminidase)	POORLY CHARACTERIZED	General function prediction only
comp336789_c0_seq1	YPL127c	9e-15	---	---	---	---	---	---
comp336814_c0_seq1	YBR143c	2e-75	Sce	J	COG1503	Peptide chain release factor 1 (eRF1)	INFORMATION STORAGE AND PROCESSING	Translation, ribosomal structure and biogenesis
comp336816_c0_seq1	CC0516	2e-21	Ccr	K	COG1609	Transcriptional regulators	INFORMATION STORAGE AND PROCESSING	Transcription
comp336862_c0_seq1	SPAC4G9.16c	3e-29	Spo	J	COG0097	Ribosomal protein L6P/L9E	INFORMATION STORAGE AND PROCESSING	Translation, ribosomal structure and biogenesis
comp336870_c0_seq1	XF0826	4e-22	Xfa	G	COG3588	Fructose-1,6-bisphosphate aldolase	METABOLISM	Carbohydrate transport and metabolism
comp336891_c0_seq1	YJR133w	6e-30	Sce	R	COG2236	Predicted phosphoribosyltransferases	POORLY CHARACTERIZED	General function prediction only
comp336901_c0_seq1	XF1106	1e-143	Xfa	EF	COG0505	Carbamoylphosphate synthase small subunit	METABOLISM	Amino acid transport and metabolism
comp336933_c0_seq1	XF2137	1e-35	Xfa	P	COG1629	Outer membrane receptor proteins, mostly Fe transport	METABOLISM	Inorganic ion transport and metabolism
comp336950_c0_seq1	YML054c_2	1e-15	Sce	C	COG1304	L-lactate dehydrogenase (FMN-dependent) and related alpha-hydroxy acid dehydrogenases	METABOLISM	Energy production and conversion
[truncated: 19,177 more rows]
