# Supplementary material for: Mongolian Almond (Prunus mongolica Maxim): The Morpho-Physiological, Biochemical and Transcriptomic Response to Drought Stress
Source: PLoS One. 2015 Apr 20;10(4):e0124442. doi: 10.1371/journal.pone.0124442 (PMC4404049; doi:10.1371/journal.pone.0124442)
Supplement: S4 Table — (XLSX) [file pone.0124442.s007.xlsx]

## Sheet: BT_Pathway2Genes
Pathway	# of Transcripts	Transcripts
>1. Metabolism
Metabolism; Amino Acid Metabolism; Alanine, aspartate and glutamate metabolism [PATH:ko00250];	226	|comp1034044_c0_seq1:puuE|comp10420_c0_seq1:E6.3.1.2, glnA|comp10420_c1_seq1:E6.3.1.2, glnA|comp1125853_c0_seq1:E6.3.4.4, purA|comp11360_c0_seq1:carA, CPA1|comp11360_c0_seq2:carA, CPA1|comp12549_c0_seq1:E2.6.1.16, glmS|comp13482_c0_seq1:gltB|comp17087_c0_seq1:E2.4.2.14, purF|comp191095_c0_seq1:E6.3.4.5, argG|comp210079_c0_seq1:E1.5.1.12|comp23015_c0_seq1:carB, CPA2|comp242201_c0_seq1:E1.4.1.2|com…
Metabolism; Amino Acid Metabolism; Amino acid related enzymes [BR:ko01007];	348	|comp1034044_c0_seq1:puuE|comp10395_c0_seq1:CARS, cysS|comp10395_c1_seq1:CARS, cysS|comp1084259_c0_seq1:SARS, serS|comp10991_c0_seq1:MARS, metG|comp11023_c0_seq1:E2.6.1.62, bioA|comp11023_c1_seq1:E2.6.1.62, bioA|comp11335_c0_seq1:hemL|comp13359_c0_seq1:TARS, thrS|comp136318_c0_seq1:AARS, alaS|comp150385_c0_seq1:E2.6.1.83|comp172701_c0_seq1:phnW|comp178884_c0_seq1:E2.6.1.62, bioA|comp192791_c0_seq…
Metabolism; Amino Acid Metabolism; Arginine and proline metabolism [PATH:ko00330];	233	|comp10420_c0_seq1:E6.3.1.2, glnA|comp10420_c1_seq1:E6.3.1.2, glnA|comp11092_c0_seq1:E2.5.1.16, SRM, speE|comp171792_c0_seq1:ALDH7A1|comp191095_c0_seq1:E6.3.4.5, argG|comp210079_c0_seq1:E1.5.1.12|comp2408_c0_seq1:E6.3.4.6|comp242201_c0_seq1:E1.4.1.2|comp243092_c0_seq1:E4.1.1.50, speD|comp245844_c0_seq1:GOT1|comp25456_c0_seq1:E6.3.1.2, glnA|comp263562_c0_seq1:E1.4.1.4, gdhA|comp265611_c0_seq1:GOT1…
Metabolism; Amino Acid Metabolism; Cysteine and methionine metabolism [PATH:ko00270];	235	|comp10299_c0_seq1:E2.5.1.6, metK|comp103246_c0_seq1:E2.4.2.28, mtaP|comp10456_c0_seq1:E2.1.1.37, DNMT, dcm|comp10975_c0_seq1:E3.3.1.1, ahcY|comp11092_c0_seq1:E2.5.1.16, SRM, speE|comp127348_c0_seq1:mtnC, ENOPH1|comp144984_c0_seq1:E2.5.1.49, metY|comp192791_c0_seq1:tyrB|comp19717_c0_seq1:cysK|comp20843_c0_seq1:E2.7.2.4, lysC|comp235941_c0_seq1:E3.3.1.1, ahcY|comp236962_c0_seq1:E2.5.1.6, metK|comp…
Metabolism; Amino Acid Metabolism; Glycine, serine and threonine metabolism [PATH:ko00260];	152	|comp1009145_c0_seq1:serB, PSPH|comp10930_c0_seq1:E2.1.2.1, glyA|comp134419_c0_seq1:E2.7.1.31, glxK|comp171792_c0_seq1:ALDH7A1|comp178609_c0_seq1:E2.1.2.1, glyA|comp18625_c0_seq1:E2.7.8.8, pssA|comp20843_c0_seq1:E2.7.2.4, lysC|comp28783_c0_seq1:E2.1.2.1, glyA|comp295826_c0_seq1:serC, PSAT1|comp296385_c0_seq1:ALDH7A1|comp297259_c0_seq1:E1.1.1.103, tdh|comp298295_c0_seq1:serA, PHGDH|comp29841_c0_se…
Metabolism; Amino Acid Metabolism; Histidine metabolism [PATH:ko00340];	61	|comp14193_c0_seq1:E5.3.1.16, hisA|comp171792_c0_seq1:ALDH7A1|comp271976_c0_seq1:E1.2.1.3|comp27277_c0_seq1:hisF|comp296385_c0_seq1:ALDH7A1|comp298811_c0_seq1:E1.2.1.3|comp30461_c0_seq1:E1.2.1.3|comp307015_c0_seq1:E3.5.2.7, hutI|comp337339_c0_seq1:ALDH7A1|comp338921_c0_seq1:hisH|comp361358_c0_seq1:E1.2.1.3|comp397466_c0_seq1:E3.5.3.8, hutG|comp486631_c0_seq1:E1.2.1.3|comp489642_c0_seq1:E1.2.1.3|c…
Metabolism; Amino Acid Metabolism; Lysine biosynthesis [PATH:ko00300];	66	|comp150385_c0_seq1:E2.6.1.83|comp171792_c0_seq1:ALDH7A1|comp20843_c0_seq1:E2.7.2.4, lysC|comp224172_c0_seq1:LYS1|comp257314_c0_seq1:E2.3.3.14|comp296385_c0_seq1:ALDH7A1|comp3024_c0_seq1:E6.3.2.13, murE|comp334155_c0_seq1:E1.1.1.87|comp337339_c0_seq1:ALDH7A1|comp391851_c0_seq1:dapD|comp397278_c0_seq1:dapF|comp403549_c0_seq1:LYS1|comp406823_c0_seq1:E2.3.3.14|comp418250_c0_seq1:dapE|comp436227_c0_s…
Metabolism; Amino Acid Metabolism; Lysine degradation [PATH:ko00310];	90	|comp10340_c0_seq1:OGDH, sucA|comp11107_c0_seq1:E2.3.1.9, atoB|comp11107_c1_seq1:E2.3.1.9, atoB|comp11375_c0_seq1:E2.3.1.9, atoB|comp171792_c0_seq1:ALDH7A1|comp224172_c0_seq1:LYS1|comp271976_c0_seq1:E1.2.1.3|comp278654_c0_seq1:DLST, sucB|comp296385_c0_seq1:ALDH7A1|comp298811_c0_seq1:E1.2.1.3|comp301676_c0_seq1:MLL3|comp30461_c0_seq1:E1.2.1.3|comp333906_c0_seq1:E2.3.1.9, atoB|comp334992_c0_seq1:OG…
Metabolism; Amino Acid Metabolism; Phenylalanine metabolism [PATH:ko00360];	107	|comp12760_c0_seq1:HPD, hppD|comp192791_c0_seq1:tyrB|comp201206_c0_seq1:phhA, PAH|comp223593_c0_seq1:E1.11.1.7|comp245844_c0_seq1:GOT1|comp25726_c0_seq1:dadA|comp26213_c0_seq1:E2.1.1.104|comp265611_c0_seq1:GOT1|comp267916_c0_seq1:E6.2.1.12|comp311132_c0_seq1:katG|comp367024_c0_seq1:HPD, hppD|comp400379_c0_seq1:dadA|comp412458_c0_seq1:E1.11.1.7|comp422532_c0_seq1:GOT2|comp459711_c0_seq1:HPD, hppD|…
Metabolism; Amino Acid Metabolism; Phenylalanine, tyrosine and tryptophan biosynthesis [PATH:ko00400];	128	|comp10062_c0_seq1:E4.2.3.5, aroC|comp135027_c0_seq1:E2.5.1.54, aroF, aroG, aroH|comp179856_c0_seq1:E5.4.99.5|comp192791_c0_seq1:tyrB|comp201206_c0_seq1:phhA, PAH|comp229096_c0_seq1:E5.4.99.5|comp245844_c0_seq1:GOT1|comp265611_c0_seq1:GOT1|comp266818_c0_seq1:trpF|comp297369_c0_seq1:aroA|comp29762_c0_seq1:trpF|comp339014_c0_seq1:aroE|comp339288_c0_seq1:pheA1|comp353241_c0_seq1:E4.2.3.5, aroC|comp3…
Metabolism; Amino Acid Metabolism; Tryptophan metabolism [PATH:ko00380];	122	|comp10340_c0_seq1:OGDH, sucA|comp11107_c0_seq1:E2.3.1.9, atoB|comp11107_c1_seq1:E2.3.1.9, atoB|comp11375_c0_seq1:E2.3.1.9, atoB|comp150790_c0_seq1:INDO|comp171792_c0_seq1:ALDH7A1|comp209458_c0_seq1:YUCCA|comp21515_c0_seq1:katE, CAT|comp26643_c0_seq1:E3.5.5.1|comp271976_c0_seq1:E1.2.1.3|comp272314_c0_seq1:katE, CAT|comp296385_c0_seq1:ALDH7A1|comp298811_c0_seq1:E1.2.1.3|comp30461_c0_seq1:E1.2.1.3|…
Metabolism; Amino Acid Metabolism; Tyrosine metabolism [PATH:ko00350];	81	|comp100581_c0_seq1:adhP|comp12760_c0_seq1:HPD, hppD|comp14328_c0_seq1:E1.14.18.1|comp187390_c0_seq1:E1.1.1.1, adh|comp192791_c0_seq1:tyrB|comp215691_c0_seq1:E1.14.18.1|comp245844_c0_seq1:GOT1|comp265611_c0_seq1:GOT1|comp26627_c0_seq1:E3.7.1.2, FAH|comp341671_c0_seq1:E1.13.11.5, hmgA|comp367024_c0_seq1:HPD, hppD|comp413660_c0_seq1:E1.2.1.16, gabD|comp419528_c0_seq1:E3.7.1.2, FAH|comp422532_c0_seq…
Metabolism; Amino Acid Metabolism; Valine, leucine and isoleucine biosynthesis [PATH:ko00290];	141	|comp121103_c0_seq1:E2.3.3.13, leuA|comp14294_c0_seq1:leuD|comp154227_c0_seq1:E2.2.1.6L, ilvB, ilvG, ilvI|comp188032_c0_seq1:leuC|comp200592_c0_seq1:PDHA, pdhA|comp231523_c0_seq1:VARS, valS|comp253569_c0_seq1:alaA|comp265263_c0_seq1:leuC|comp27065_c0_seq1:IARS, ileS|comp27065_c1_seq1:IARS, ileS|comp297306_c0_seq1:VARS, valS|comp29792_c0_seq1:E2.2.1.6L, ilvB, ilvG, ilvI|comp312424_c0_seq1:E4.3.1.1…
Metabolism; Amino Acid Metabolism; Valine, leucine and isoleucine degradation [PATH:ko00280];	184	|comp11107_c0_seq1:E2.3.1.9, atoB|comp11107_c1_seq1:E2.3.1.9, atoB|comp11375_c0_seq1:E2.3.1.9, atoB|comp15_c0_seq1:E2.3.3.10, pksG|comp171792_c0_seq1:ALDH7A1|comp265490_c0_seq1:ACAA1|comp271651_c0_seq1:E2.3.3.10, pksG|comp271976_c0_seq1:E1.2.1.3|comp28570_c0_seq1:E1.2.1.27, mmsA, iolA|comp28599_c0_seq1:liuC|comp295546_c0_seq1:E1.2.1.27, mmsA, iolA|comp296385_c0_seq1:ALDH7A1|comp298811_c0_seq1:E1.…
Metabolism; Biosynthesis of Other Secondary Metabolites; Anthocyanin biosynthesis [PATH:ko00942];	1	|comp71404_c0_seq1:BZ1|
Metabolism; Biosynthesis of Other Secondary Metabolites; Betalain biosynthesis [PATH:ko00965];	2	|comp14328_c0_seq1:E1.14.18.1|comp215691_c0_seq1:E1.14.18.1|
Metabolism; Biosynthesis of Other Secondary Metabolites; Butirosin and neomycin biosynthesis [PATH:ko00524];	13	|comp306346_c0_seq1:glk|comp399628_c0_seq1:glk|comp47590_c0_seq1:HK|comp51102_c1_seq1:glk|comp66078_c0_seq1:HK|comp66078_c0_seq2:HK|comp66078_c0_seq3:HK|comp68043_c0_seq1:HK|comp68043_c1_seq1:HK|comp71628_c0_seq1:HK|comp71628_c0_seq2:HK|comp7316_c0_seq1:HK|comp865413_c0_seq1:HK|
Metabolism; Biosynthesis of Other Secondary Metabolites; Caffeine metabolism [PATH:ko00232];	14	|comp299628_c0_seq1:E1.7.3.3|comp341478_c0_seq1:CYP2A|comp511713_c0_seq1:XDH|comp62415_c0_seq1:E1.7.3.3|comp62415_c1_seq1:E1.7.3.3|comp67110_c0_seq1:E1.7.3.3|comp75162_c0_seq1:XDH|comp75162_c0_seq2:XDH|comp75162_c0_seq3:XDH|comp75162_c0_seq4:XDH|comp75162_c0_seq5:XDH|comp75162_c0_seq6:XDH|comp75162_c0_seq7:XDH|comp75162_c0_seq8:XDH|
Metabolism; Biosynthesis of Other Secondary Metabolites; Flavone and flavonol biosynthesis [PATH:ko00944];	3	|comp63958_c0_seq1:E2.1.1.76|comp64489_c0_seq1:E1.14.13.21|comp73211_c0_seq2:E1.14.13.21|
Metabolism; Biosynthesis of Other Secondary Metabolites; Flavonoid biosynthesis [PATH:ko00941];	54	|comp103544_c0_seq1:E2.3.1.133, HCT|comp26213_c0_seq1:E2.1.1.104|comp299063_c0_seq1:E2.3.1.133, HCT|comp419560_c0_seq1:E2.3.1.133, HCT|comp48770_c0_seq1:E2.3.1.133, HCT|comp52060_c0_seq1:E2.3.1.133, HCT|comp55981_c0_seq1:E2.3.1.133, HCT|comp56463_c1_seq1:CYP98A, C3H|comp56809_c0_seq1:E2.3.1.133, HCT|comp56809_c0_seq2:E2.3.1.133, HCT|comp60118_c0_seq1:CYP98A, C3H|comp61982_c1_seq1:CYP98A, C3H|comp…
Metabolism; Biosynthesis of Other Secondary Metabolites; Glucosinolate biosynthesis [PATH:ko00966];	2	|comp57609_c1_seq1:CYP79F1|comp58544_c0_seq1:CYP79A2|
Metabolism; Biosynthesis of Other Secondary Metabolites; Isoquinoline alkaloid biosynthesis [PATH:ko00950];	18	|comp14328_c0_seq1:E1.14.18.1|comp192791_c0_seq1:tyrB|comp215691_c0_seq1:E1.14.18.1|comp57340_c0_seq1:E2.6.1.1B, aspC|comp63472_c0_seq1:E4.1.1.25|comp646204_c0_seq1:tyrB|comp65684_c0_seq1:E4.1.1.25|comp66218_c0_seq2:E2.6.1.1B, aspC|comp66218_c0_seq5:E2.6.1.1B, aspC|comp676458_c0_seq1:E4.1.1.25|comp68305_c0_seq1:E2.6.1.1B, aspC|comp70689_c0_seq1:E2.6.1.1B, aspC|comp71523_c0_seq1:TAT|comp71523_c0_s…
Metabolism; Biosynthesis of Other Secondary Metabolites; Novobiocin biosynthesis [PATH:ko00401];	12	|comp192791_c0_seq1:tyrB|comp57340_c0_seq1:E2.6.1.1B, aspC|comp636094_c0_seq1:hisC|comp646204_c0_seq1:tyrB|comp66218_c0_seq2:E2.6.1.1B, aspC|comp66218_c0_seq5:E2.6.1.1B, aspC|comp68305_c0_seq1:E2.6.1.1B, aspC|comp68950_c0_seq1:hisC|comp70689_c0_seq1:E2.6.1.1B, aspC|comp71523_c0_seq1:TAT|comp71523_c0_seq2:TAT|comp74674_c0_seq1:TAT|
Metabolism; Biosynthesis of Other Secondary Metabolites; Penicillin and cephalosporin biosynthesis [PATH:ko00311];	5	|comp232405_c0_seq1:E3.5.2.6, ampC, penP|comp304575_c0_seq1:E3.5.2.6, ampC, penP|comp315508_c0_seq1:E3.5.2.6, ampC, penP|comp657827_c0_seq1:E2.3.1.164|comp783282_c0_seq1:E3.5.1.11|
Metabolism; Biosynthesis of Other Secondary Metabolites; Phenylpropanoid biosynthesis [PATH:ko00940];	132	|comp103544_c0_seq1:E2.3.1.133, HCT|comp15127_c0_seq1:bglX|comp223593_c0_seq1:E1.11.1.7|comp26213_c0_seq1:E2.1.1.104|comp267916_c0_seq1:E6.2.1.12|comp271033_c0_seq1:bglX|comp299063_c0_seq1:E2.3.1.133, HCT|comp303536_c0_seq1:bglB|comp311132_c0_seq1:katG|comp344727_c0_seq1:bglX|comp375610_c0_seq1:CYP84A, F5H|comp394999_c0_seq1:bglX|comp399221_c0_seq1:bglX|comp3999_c0_seq1:bglX|comp403462_c0_seq1:E3…
Metabolism; Biosynthesis of Other Secondary Metabolites; Stilbenoid, diarylheptanoid and gingerol biosynthesis [PATH:ko00945];	43	|comp103544_c0_seq1:E2.3.1.133, HCT|comp26213_c0_seq1:E2.1.1.104|comp299063_c0_seq1:E2.3.1.133, HCT|comp419560_c0_seq1:E2.3.1.133, HCT|comp48770_c0_seq1:E2.3.1.133, HCT|comp52060_c0_seq1:E2.3.1.133, HCT|comp55981_c0_seq1:E2.3.1.133, HCT|comp56463_c1_seq1:CYP98A, C3H|comp56809_c0_seq1:E2.3.1.133, HCT|comp56809_c0_seq2:E2.3.1.133, HCT|comp60118_c0_seq1:CYP98A, C3H|comp61982_c1_seq1:CYP98A, C3H|comp…
Metabolism; Biosynthesis of Other Secondary Metabolites; Streptomycin biosynthesis [PATH:ko00521];	44	|comp10902_c0_seq1:E5.4.2.2, pgm|comp25268_c0_seq1:E1.1.1.18, iolG|comp27207_c0_seq1:E5.4.2.2, pgm:E5.4.2.8, manB|comp28937_c0_seq1:E5.5.1.4, INO1|comp296478_c0_seq1:E5.5.1.4, INO1|comp306346_c0_seq1:glk|comp3191_c0_seq1:E2.7.7.24, rfbA, rffH|comp335110_c0_seq1:E5.5.1.4, INO1|comp348979_c0_seq1:E5.4.2.2, pgm|comp362369_c0_seq1:E3.1.3.25, IMPA, suhB|comp3677_c0_seq1:E5.4.2.2, pgm:E5.4.2.8, manB|co…
Metabolism; Biosynthesis of Other Secondary Metabolites; Tropane, piperidine and pyridine alkaloid biosynthesis [PATH:ko00960];	34	|comp192791_c0_seq1:tyrB|comp482364_c0_seq1:E3.1.1.1|comp49326_c0_seq1:E1.1.1.206|comp57340_c0_seq1:E2.6.1.1B, aspC|comp636094_c0_seq1:hisC|comp646204_c0_seq1:tyrB|comp66218_c0_seq2:E2.6.1.1B, aspC|comp66218_c0_seq5:E2.6.1.1B, aspC|comp68305_c0_seq1:E2.6.1.1B, aspC|comp68528_c0_seq1:E1.1.1.206|comp68528_c0_seq2:E1.1.1.206|comp68950_c0_seq1:hisC|comp698942_c0_seq1:E3.1.1.1|comp70689_c0_seq1:E2.6.1…
Metabolism; Biosynthesis of Other Secondary Metabolites; beta-Lactam resistance [PATH:ko00312];	3	|comp232405_c0_seq1:E3.5.2.6, ampC, penP|comp304575_c0_seq1:E3.5.2.6, ampC, penP|comp315508_c0_seq1:E3.5.2.6, ampC, penP|
Metabolism; Carbohydrate Metabolism; Amino sugar and nucleotide sugar metabolism [PATH:ko00520];	228	|comp1040212_c0_seq1:UGP2, galU, galF|comp10854_c0_seq1:UAP1|comp10902_c0_seq1:E5.4.2.2, pgm|comp10905_c0_seq1:GPI, pgi|comp11002_c0_seq1:E5.4.2.8, manB|comp12428_c0_seq1:CHS1|comp12471_c0_seq1:GMPP|comp12549_c0_seq1:E2.6.1.16, glmS|comp16051_c0_seq1:E2.3.1.4, GNA1|comp18969_c0_seq1:CHS1|comp20838_c0_seq1:HEXA_B|comp229427_c0_seq1:E2.7.7.22, manC:E5.3.1.8, manA|comp265617_c0_seq1:GPI, pgi|comp266…
Metabolism; Carbohydrate Metabolism; Ascorbate and aldarate metabolism [PATH:ko00053];	86	|comp171792_c0_seq1:ALDH7A1|comp271976_c0_seq1:E1.2.1.3|comp280033_c0_seq1:E1.11.1.11|comp296132_c0_seq1:UGT|comp296385_c0_seq1:ALDH7A1|comp298811_c0_seq1:E1.2.1.3|comp30461_c0_seq1:E1.2.1.3|comp304803_c0_seq1:GME|comp315643_c0_seq1:UGT|comp318670_c0_seq1:GME|comp334038_c0_seq1:MIOX|comp337339_c0_seq1:ALDH7A1|comp361358_c0_seq1:E1.2.1.3|comp407523_c0_seq1:UGT|comp480390_c0_seq1:MIOX|comp486631_c0…
Metabolism; Carbohydrate Metabolism; Butanoate metabolism [PATH:ko00650];	111	|comp1000767_c0_seq1:E1.1.1.-:E4.2.1.-|comp1034044_c0_seq1:puuE|comp11107_c0_seq1:E2.3.1.9, atoB|comp11107_c1_seq1:E2.3.1.9, atoB|comp11375_c0_seq1:E2.3.1.9, atoB|comp154227_c0_seq1:E2.2.1.6L, ilvB, ilvG, ilvI|comp15453_c0_seq1:sdhC|comp15_c0_seq1:E2.3.3.10, pksG|comp200592_c0_seq1:PDHA, pdhA|comp271651_c0_seq1:E2.3.3.10, pksG|comp29792_c0_seq1:E2.2.1.6L, ilvB, ilvG, ilvI|comp324690_c0_seq1:PDHB,…
Metabolism; Carbohydrate Metabolism; C5-Branched dibasic acid metabolism [PATH:ko00660];	19	|comp14294_c0_seq1:leuD|comp154227_c0_seq1:E2.2.1.6L, ilvB, ilvG, ilvI|comp188032_c0_seq1:leuC|comp265263_c0_seq1:leuC|comp29792_c0_seq1:E2.2.1.6L, ilvB, ilvG, ilvI|comp345759_c0_seq1:E2.2.1.6S, ilvH, ilvN|comp377517_c0_seq1:E2.2.1.6L, ilvB, ilvG, ilvI|comp418581_c0_seq1:E2.2.1.6S, ilvH, ilvN|comp56255_c1_seq1:leuD|comp56804_c0_seq1:sucC|comp62524_c0_seq1:E2.2.1.6L, ilvB, ilvG, ilvI|comp62861_c0_…
Metabolism; Carbohydrate Metabolism; Citrate cycle (TCA cycle) [PATH:ko00020];	237	|comp10340_c0_seq1:OGDH, sucA|comp11083_c0_seq1:SDHA, SDH1|comp1354_c0_seq1:ACLY|comp135751_c0_seq1:CS, gltA|comp142870_c0_seq1:IDH3|comp15453_c0_seq1:sdhC|comp157150_c0_seq1:mdh|comp165200_c0_seq1:IDH1, IDH2, icd|comp16801_c0_seq1:LSC1|comp1766_c0_seq1:DLAT, aceF, pdhC|comp19586_c0_seq1:CS, gltA|comp200592_c0_seq1:PDHA, pdhA|comp255730_c0_seq1:MDH1|comp257417_c0_seq1:ACO, acnA|comp265549_c0_seq1…
Metabolism; Carbohydrate Metabolism; Fructose and mannose metabolism [PATH:ko00051];	155	|comp1000767_c0_seq1:E1.1.1.-:E4.2.1.-|comp10479_c0_seq1:E2.7.1.56, fruK|comp10658_c0_seq1:mtlD|comp10961_c0_seq1:ALDO, fbaB|comp11002_c0_seq1:E5.4.2.8, manB|comp11538_c0_seq1:PFK, pfk|comp124269_c0_seq1:ALDO, fbaB|comp12471_c0_seq1:GMPP|comp199797_c0_seq1:PTS-Fru-EIIA, fruB:PTS-EI.PTSI, ptsI:PTS-HPR.FRUB, fruB, fpr|comp229427_c0_seq1:E2.7.7.22, manC:E5.3.1.8, manA|comp241734_c0_seq1:PFK, pfk|com…
Metabolism; Carbohydrate Metabolism; Galactose metabolism [PATH:ko00052];	92	|comp1040212_c0_seq1:UGP2, galU, galF|comp10902_c0_seq1:E5.4.2.2, pgm|comp11538_c0_seq1:PFK, pfk|comp241734_c0_seq1:PFK, pfk|comp27207_c0_seq1:E5.4.2.2, pgm:E5.4.2.8, manB|comp306346_c0_seq1:glk|comp334693_c0_seq1:galE, GALE|comp337220_c0_seq1:E1.1.3.9|comp348979_c0_seq1:E5.4.2.2, pgm|comp363605_c0_seq1:UGP2, galU, galF|comp3677_c0_seq1:E5.4.2.2, pgm:E5.4.2.8, manB|comp398762_c0_seq1:E5.4.2.2, pg…
Metabolism; Carbohydrate Metabolism; Glycolysis / Gluconeogenesis [PATH:ko00010];	361	|comp100581_c0_seq1:adhP|comp1015951_c0_seq1:PGK, pgk|comp10902_c0_seq1:E5.4.2.2, pgm|comp10905_c0_seq1:GPI, pgi|comp10961_c0_seq1:ALDO, fbaB|comp11538_c0_seq1:PFK, pfk|comp124269_c0_seq1:ALDO, fbaB|comp132263_c0_seq1:E4.1.1.1, pdc|comp14286_c0_seq1:GAPDH, gapA|comp159645_c0_seq1:GAPDH, gapA|comp164359_c0_seq1:GAPDH, gapA|comp164987_c0_seq1:ENO, eno|comp171792_c0_seq1:ALDH7A1|comp1766_c0_seq1:DLA…
Metabolism; Carbohydrate Metabolism; Glyoxylate and dicarboxylate metabolism [PATH:ko00630];	145	|comp11107_c0_seq1:E2.3.1.9, atoB|comp11107_c1_seq1:E2.3.1.9, atoB|comp11375_c0_seq1:E2.3.1.9, atoB|comp12811_c0_seq1:purU|comp134419_c0_seq1:E2.7.1.31, glxK|comp135751_c0_seq1:CS, gltA|comp157150_c0_seq1:mdh|comp166004_c0_seq1:rbcS|comp19586_c0_seq1:CS, gltA|comp255730_c0_seq1:MDH1|comp257417_c0_seq1:ACO, acnA|comp265549_c0_seq1:ACO, acnA|comp266609_c0_seq1:purU|comp266808_c0_seq1:E1.2.1.2|comp2…
Metabolism; Carbohydrate Metabolism; Inositol phosphate metabolism [PATH:ko00562];	102	|comp25268_c0_seq1:E1.1.1.18, iolG|comp280707_c0_seq1:PLCD|comp28570_c0_seq1:E1.2.1.27, mmsA, iolA|comp28937_c0_seq1:E5.5.1.4, INO1|comp295546_c0_seq1:E1.2.1.27, mmsA, iolA|comp296478_c0_seq1:E5.5.1.4, INO1|comp334038_c0_seq1:MIOX|comp335110_c0_seq1:E5.5.1.4, INO1|comp361238_c0_seq1:TPI, tpiA|comp362369_c0_seq1:E3.1.3.25, IMPA, suhB|comp399248_c0_seq1:E2.7.1.68, PIP5K|comp43954_c0_seq1:E2.7.1.68,…
Metabolism; Carbohydrate Metabolism; Pentose and glucuronate interconversions [PATH:ko00040];	122	|comp1040212_c0_seq1:UGP2, galU, galF|comp11422_c0_seq1:E3.2.1.15|comp17097_c0_seq1:E3.1.1.11|comp27026_c0_seq1:E3.2.1.15|comp27078_c0_seq1:eda|comp27187_c0_seq1:E5.3.1.17, kduI|comp27187_c1_seq1:E5.3.1.17, kduI|comp271976_c0_seq1:E1.2.1.3|comp276799_c0_seq1:xylA|comp285065_c0_seq1:xylA|comp296132_c0_seq1:UGT|comp298811_c0_seq1:E1.2.1.3|comp30461_c0_seq1:E1.2.1.3|comp315643_c0_seq1:UGT|comp336554…
Metabolism; Carbohydrate Metabolism; Pentose phosphate pathway [PATH:ko00030];	199	|comp10748_c0_seq1:E2.2.1.1, tktA, tktB|comp10902_c0_seq1:E5.4.2.2, pgm|comp10905_c0_seq1:GPI, pgi|comp10929_c0_seq1:E2.2.1.1, tktA, tktB|comp10961_c0_seq1:ALDO, fbaB|comp11075_c0_seq1:G6PD, zwf|comp11329_c0_seq1:E2.7.1.12, gntK, idnK|comp11464_c0_seq1:E1.1.1.215|comp11538_c0_seq1:PFK, pfk|comp124269_c0_seq1:ALDO, fbaB|comp16792_c0_seq1:PRPS, prsA|comp178623_c0_seq1:E2.2.1.2, talA, talB|comp23260…
Metabolism; Carbohydrate Metabolism; Propanoate metabolism [PATH:ko00640];	156	|comp1034044_c0_seq1:puuE|comp11107_c0_seq1:E2.3.1.9, atoB|comp11107_c1_seq1:E2.3.1.9, atoB|comp11375_c0_seq1:E2.3.1.9, atoB|comp13892_c0_seq1:ackA|comp15628_c0_seq1:ACAC|comp16801_c0_seq1:LSC1|comp171792_c0_seq1:ALDH7A1|comp17286_c0_seq1:accC|comp209135_c0_seq1:ACSS, acs|comp210024_c0_seq1:accD|comp271976_c0_seq1:E1.2.1.3|comp276303_c0_seq1:accA|comp279831_c0_seq1:ACSS, acs|comp284208_c0_seq1:LS…
Metabolism; Carbohydrate Metabolism; Pyruvate metabolism [PATH:ko00620];	250	|comp10672_c0_seq1:E1.1.1.39|comp11107_c0_seq1:E2.3.1.9, atoB|comp11107_c1_seq1:E2.3.1.9, atoB|comp11375_c0_seq1:E2.3.1.9, atoB|comp121103_c0_seq1:E2.3.3.13, leuA|comp13892_c0_seq1:ackA|comp15628_c0_seq1:ACAC|comp157150_c0_seq1:mdh|comp160371_c0_seq1:E1.1.2.3, lldD|comp171669_c0_seq1:pps, ppsA|comp171792_c0_seq1:ALDH7A1|comp17286_c0_seq1:accC|comp1766_c0_seq1:DLAT, aceF, pdhC|comp1831_c0_seq1:E1.…
Metabolism; Carbohydrate Metabolism; Starch and sucrose metabolism [PATH:ko00500];	301	|comp10275_c0_seq1:E3.2.1.4|comp10275_c1_seq1:E3.2.1.4|comp1040212_c0_seq1:UGP2, galU, galF|comp10537_c0_seq1:E2.4.1.18, glgB|comp10537_c1_seq1:E2.4.1.18, glgB|comp10605_c0_seq1:E2.4.1.18, glgB|comp10605_c1_seq1:E2.4.1.18, glgB|comp10902_c0_seq1:E5.4.2.2, pgm|comp10905_c0_seq1:GPI, pgi|comp11422_c0_seq1:E3.2.1.15|comp11469_c0_seq1:E2.4.1.34|comp11682_c0_seq1:E5.4.99.16|comp15127_c0_seq1:bglX|comp…
Metabolism; Energy Metabolism; Carbon fixation in photosynthetic organisms [PATH:ko00710];	233	|comp1015951_c0_seq1:PGK, pgk|comp1055516_c0_seq1:GAPA|comp10672_c0_seq1:E1.1.1.39|comp10748_c0_seq1:E2.2.1.1, tktA, tktB|comp10929_c0_seq1:E2.2.1.1, tktA, tktB|comp10961_c0_seq1:ALDO, fbaB|comp124269_c0_seq1:ALDO, fbaB|comp157150_c0_seq1:mdh|comp166004_c0_seq1:rbcS|comp16843_c0_seq1:GAPA|comp1994_c0_seq1:E2.7.1.19, prkB|comp2043_c0_seq1:PGK, pgk|comp232608_c0_seq1:E2.2.1.1, tktA, tktB|comp240196…
Metabolism; Energy Metabolism; Carbon fixation pathways in prokaryotes [PATH:ko00720];	142	|comp11107_c0_seq1:E2.3.1.9, atoB|comp11107_c1_seq1:E2.3.1.9, atoB|comp11375_c0_seq1:E2.3.1.9, atoB|comp1354_c0_seq1:ACLY|comp13635_c0_seq1:E1.5.1.20, metF|comp13892_c0_seq1:ackA|comp15453_c0_seq1:sdhC|comp157150_c0_seq1:mdh|comp1638_c0_seq1:E1.5.1.20, metF|comp1638_c1_seq1:E1.5.1.20, metF|comp165200_c0_seq1:IDH1, IDH2, icd|comp171669_c0_seq1:pps, ppsA|comp17286_c0_seq1:accC|comp209135_c0_seq1:AC…
Metabolism; Energy Metabolism; Methane metabolism [PATH:ko00680];	243	|comp1009145_c0_seq1:serB, PSPH|comp10930_c0_seq1:E2.1.2.1, glyA|comp11538_c0_seq1:PFK, pfk|comp134419_c0_seq1:E2.7.1.31, glxK|comp13635_c0_seq1:E1.5.1.20, metF|comp13892_c0_seq1:ackA|comp157150_c0_seq1:mdh|comp1638_c0_seq1:E1.5.1.20, metF|comp1638_c1_seq1:E1.5.1.20, metF|comp164987_c0_seq1:ENO, eno|comp171669_c0_seq1:pps, ppsA|comp178609_c0_seq1:E2.1.2.1, glyA|comp209135_c0_seq1:ACSS, acs|comp21…
Metabolism; Energy Metabolism; Nitrogen metabolism [PATH:ko00910];	150	|comp10420_c0_seq1:E6.3.1.2, glnA|comp10420_c1_seq1:E6.3.1.2, glnA|comp13482_c0_seq1:gltB|comp13849_c0_seq1:cynT, can|comp233852_c0_seq1:cynT, can|comp242201_c0_seq1:E1.4.1.2|comp25456_c0_seq1:E6.3.1.2, glnA|comp25726_c0_seq1:dadA|comp263562_c0_seq1:E1.4.1.4, gdhA|comp26643_c0_seq1:E3.5.5.1|comp294876_c0_seq1:E1.4.1.2|comp300354_c0_seq1:E6.3.1.2, glnA|comp314586_c0_seq1:gltB|comp31673_c0_seq1:E1.…
Metabolism; Energy Metabolism; Oxidative phosphorylation [PATH:ko00190];	503	|comp10360_c0_seq1:ATPeVD, ATP6M|comp10360_c1_seq1:ATPeVD, ATP6M|comp10700_c0_seq1:ATPeVA, ATP6A1|comp1070670_c0_seq1:ATPeF1O, ATP5O|comp10777_c0_seq1:ATPeFF, ATP17|comp11083_c0_seq1:SDHA, SDH1|comp11185_c0_seq1:NDUFS7|comp11345_c0_seq1:ND2|comp113956_c0_seq1:ATPeF0C, ATP5G|comp12774_c0_seq1:ATPeF1B, ATP5B|comp12866_c0_seq1:CYT1, CYC1, petC|comp15453_c0_seq1:sdhC|comp15836_c0_seq1:nuoB|comp158503…
Metabolism; Energy Metabolism; Photosynthesis - antenna proteins [PATH:ko00196];	57	|comp11060_c0_seq1:LHCB3|comp197208_c0_seq1:LHCA1|comp221750_c0_seq1:LHCB4|comp244134_c0_seq1:LHCB5|comp294605_c0_seq1:LHCA2|comp298509_c0_seq1:LHCA3|comp312252_c0_seq1:LHCA3|comp339358_c0_seq1:LHCA3|comp398731_c0_seq1:LHCB5|comp401581_c0_seq1:LHCB4|comp416095_c0_seq1:LHCA3|comp49083_c0_seq1:LHCB1|comp49279_c0_seq1:LHCA2|comp50284_c0_seq1:LHCB2|comp51458_c0_seq1:LHCB1|comp522539_c0_seq1:LHCB4|com…
Metabolism; Energy Metabolism; Photosynthesis [PATH:ko00195];	110	|comp10977_c0_seq1:petC|comp116603_c0_seq1:petA|comp14667_c0_seq1:psaG|comp172220_c0_seq1:ATPF1B, atpD|comp21289_c0_seq1:ATPF1A, atpA|comp227116_c0_seq1:ATPF0A, atpB|comp245128_c0_seq1:petF|comp252797_c0_seq1:psaL|comp256806_c0_seq1:psaO|comp28868_c0_seq1:ATPF0A, atpB|comp297477_c0_seq1:psbR|comp30130_c0_seq1:psaH|comp336820_c0_seq1:psaN|comp339146_c0_seq1:ATPF0A, atpB|comp341041_c0_seq1:psaL|com…
Metabolism; Energy Metabolism; Photosynthesis proteins [BR:ko00194];	168	|comp10977_c0_seq1:petC|comp11060_c0_seq1:LHCB3|comp116603_c0_seq1:petA|comp14667_c0_seq1:psaG|comp172220_c0_seq1:ATPF1B, atpD|comp197208_c0_seq1:LHCA1|comp21289_c0_seq1:ATPF1A, atpA|comp221750_c0_seq1:LHCB4|comp227116_c0_seq1:ATPF0A, atpB|comp244134_c0_seq1:LHCB5|comp245128_c0_seq1:petF|comp252797_c0_seq1:psaL|comp256806_c0_seq1:psaO|comp28868_c0_seq1:ATPF0A, atpB|comp294605_c0_seq1:LHCA2|comp29…
Metabolism; Energy Metabolism; Sulfur metabolism [PATH:ko00920];	74	|comp12485_c0_seq1:E1.8.3.1, SUOX|comp16215_c0_seq1:cysN|comp19717_c0_seq1:cysK|comp26017_c0_seq1:cysK|comp265244_c0_seq1:cysH|comp26992_c0_seq1:cysNC|comp294297_c0_seq1:cysC|comp296549_c0_seq1:cysK|comp341420_c0_seq1:cysK|comp365055_c0_seq1:E2.7.7.4C, met3|comp403466_c0_seq1:E2.3.1.31, metX|comp409689_c0_seq1:cysI|comp409760_c0_seq1:cysJ|comp412632_c0_seq1:cysJ|comp482192_c0_seq1:metC|comp482805…
Metabolism; Enzyme Families; Cytochrome P450 [BR:ko00199];	41	|comp11531_c0_seq1:CYP51|comp266055_c0_seq1:E1.14.13.93|comp271328_c0_seq1:CYP724B1, D11|comp279861_c0_seq1:E1.14.13.78|comp319775_c0_seq1:E1.14.13.93|comp341478_c0_seq1:CYP2A|comp375610_c0_seq1:CYP84A, F5H|comp49359_c0_seq1:CYP724B1, D11|comp56463_c1_seq1:CYP98A, C3H|comp57609_c1_seq1:CYP79F1|comp58544_c0_seq1:CYP79A2|comp58859_c0_seq1:E1.14.13.78|comp59937_c0_seq1:CYP90A1, CPD|comp60118_c0_seq1…
Metabolism; Enzyme Families; Peptidases [BR:ko01002];	589	|comp10385_c0_seq1:ATG4|comp10587_c0_seq1:E3.4.21.102, prc, ctpA|comp10875_c0_seq1:TPP1, CLN2|comp10951_c0_seq1:E3.4.11.18, map|comp1101066_c0_seq1:pepP|comp11076_c0_seq1:CTSB|comp11437_c0_seq1:hslV, clpQ|comp11487_c0_seq1:DUG2|comp11773_c0_seq1:PSMA1|comp12121_c0_seq1:E3.4.11.18, map|comp121816_c0_seq1:E3.4.21.53, lon|comp12549_c0_seq1:E2.6.1.16, glmS|comp14731_c0_seq1:CARP, pepA|comp149204_c0_s…
Metabolism; Enzyme Families; Protein kinases [BR:ko01001];	343	|comp10154_c0_seq1:SMG1|comp1041567_c0_seq1:kdpD|comp10548_c1_seq1:cheA|comp1061545_c0_seq1:ERN1|comp11222_c0_seq1:pilL:chpA|comp11222_c1_seq1:pilL:chpA|comp1394_c0_seq1:ADCK, ABC1|comp17032_c0_seq1::E2.7.11.17|comp218753_c0_seq1:TTK, MPS1|comp223624_c0_seq1:ATM, TEL1|comp242726_c0_seq1:ATM, TEL1|comp246273_c0_seq1:CSNK2A|comp254717_c0_seq1:CSNK1, CK1|comp264549_c0_seq1:TTK, MPS1|comp27330_c1_seq…
Metabolism; Glycan Biosynthesis and Metabolism; Glycosaminoglycan biosynthesis - chondroitin sulfate [PATH:ko00532];	2	|comp69737_c0_seq1:XYLT|comp73121_c0_seq1:B3GAT3|
Metabolism; Glycan Biosynthesis and Metabolism; Glycosaminoglycan biosynthesis - heparan sulfate [PATH:ko00534];	4	|comp65482_c0_seq1:EXT2|comp69737_c0_seq1:XYLT|comp72697_c0_seq1:EXT2|comp73121_c0_seq1:B3GAT3|
Metabolism; Glycan Biosynthesis and Metabolism; Glycosaminoglycan degradation [PATH:ko00531];	18	|comp11666_c0_seq1:NAGLU|comp20838_c0_seq1:HEXA_B|comp331660_c0_seq1:NAGLU|comp52604_c0_seq1:NAGLU|comp55537_c0_seq1:HGSNAT|comp58129_c0_seq1:HEXA_B|comp58129_c1_seq1:HEXA_B|comp60008_c0_seq1:NAGLU|comp60008_c1_seq1:NAGLU|comp63293_c0_seq1:HEXA_B|comp63682_c0_seq1:HEXA_B|comp640226_c0_seq1:HEXA_B|comp69658_c0_seq1:HPSE|comp70859_c0_seq1:NAGLU|comp72074_c0_seq1:HPSE|comp72148_c0_seq1:HEXA_B|comp73…
Metabolism; Glycan Biosynthesis and Metabolism; Glycosphingolipid biosynthesis - ganglio series [PATH:ko00604];	8	|comp20838_c0_seq1:HEXA_B|comp58129_c0_seq1:HEXA_B|comp58129_c1_seq1:HEXA_B|comp63293_c0_seq1:HEXA_B|comp63682_c0_seq1:HEXA_B|comp640226_c0_seq1:HEXA_B|comp72148_c0_seq1:HEXA_B|comp73603_c0_seq1:GLB1, ELNR1|
Metabolism; Glycan Biosynthesis and Metabolism; Glycosphingolipid biosynthesis - globo series [PATH:ko00603];	18	|comp20838_c0_seq1:HEXA_B|comp520393_c0_seq1:E3.2.1.22B, galA, rafA|comp58129_c0_seq1:HEXA_B|comp58129_c1_seq1:HEXA_B|comp63293_c0_seq1:HEXA_B|comp63682_c0_seq1:HEXA_B|comp63806_c0_seq1:A4GALT|comp63968_c0_seq1:A4GALT|comp640226_c0_seq1:HEXA_B|comp644611_c0_seq1:E3.2.1.22B, galA, rafA|comp65097_c0_seq1:E3.2.1.22B, galA, rafA|comp65097_c1_seq1:E3.2.1.22B, galA, rafA|comp66544_c0_seq1:A4GALT|comp66…
Metabolism; Glycan Biosynthesis and Metabolism; Glycosylphosphatidylinositol(GPI)-anchor biosynthesis [PATH:ko00563];	37	|comp339344_c0_seq1:PIGN|comp400300_c0_seq1:PIGT|comp56685_c0_seq1:PIGN|comp59054_c0_seq1:GPI7|comp59054_c1_seq1:GPI7|comp59106_c0_seq1:DPM2|comp59929_c0_seq1:GPI7|comp610853_c0_seq1:PIGF|comp61427_c0_seq1:PIGP, GPI19, DSCR5|comp62011_c0_seq1:PIGN|comp62011_c1_seq1:PIGN|comp65383_c0_seq1:PIGB|comp65540_c0_seq1:PIGC, GPI2|comp66147_c0_seq1:PIGX|comp67846_c0_seq1:PIGH, GPI15|comp67846_c1_seq1:PIGH,…
Metabolism; Glycan Biosynthesis and Metabolism; Glycosyltransferases [BR:ko01003];	307	|comp11115_c0_seq1:KTR1_3|comp11469_c0_seq1:E2.4.1.34|comp120632_c0_seq1:gumD|comp12428_c0_seq1:CHS1|comp16869_c0_seq1:KTR1_3|comp18969_c0_seq1:CHS1|comp198005_c0_seq1:CALS|comp211011_c0_seq1:FUT|comp2187_c0_seq1:lpxB|comp224450_c0_seq1:CALS|comp227397_c0_seq1:kdtA|comp246265_c0_seq1:CALS|comp27508_c0_seq1:KTR|comp280254_c0_seq1:CHS1|comp284899_c0_seq1:CALS|comp296132_c0_seq1:UGT|comp300842_c0_se…
Metabolism; Glycan Biosynthesis and Metabolism; Lipopolysaccharide biosynthesis [PATH:ko00540];	20	|comp2187_c0_seq1:lpxB|comp2187_c1_seq1:lpxA|comp227397_c0_seq1:kdtA|comp237045_c0_seq1:lpxA|comp247147_c0_seq1:lpxC|comp341926_c0_seq1:kdsA|comp346493_c0_seq1:lpxH|comp415199_c0_seq1:lpxH|comp54301_c0_seq1:kdtA|comp552656_c0_seq1:kdtA|comp636695_c0_seq1:lpxA|comp639040_c0_seq1:htrB|comp65023_c0_seq1:lpxB|comp65023_c0_seq2:lpxB|comp67678_c0_seq1:kdsB|comp67876_c0_seq1:kdsB|comp68129_c0_seq1:lpxC|…
Metabolism; Glycan Biosynthesis and Metabolism; Lipopolysaccharide biosynthesis proteins [BR:ko01005];	23	|comp2187_c0_seq1:lpxB|comp2187_c1_seq1:lpxA|comp227397_c0_seq1:kdtA|comp237045_c0_seq1:lpxA|comp247147_c0_seq1:lpxC|comp341926_c0_seq1:kdsA|comp346493_c0_seq1:lpxH|comp415199_c0_seq1:lpxH|comp49866_c0_seq1:eptA|comp49866_c1_seq1:eptA|comp54301_c0_seq1:kdtA|comp552656_c0_seq1:kdtA|comp556697_c0_seq1:opsX|comp636695_c0_seq1:lpxA|comp639040_c0_seq1:htrB|comp65023_c0_seq1:lpxB|comp65023_c0_seq2:lpxB…
Metabolism; Glycan Biosynthesis and Metabolism; N-Glycan biosynthesis [PATH:ko00510];	93	|comp13682_c0_seq1:OST3, OST6|comp209437_c0_seq1:OST3, OST6|comp34511_c0_seq1:MAN1|comp357815_c0_seq1:RFT1|comp393347_c0_seq1:OST1, RPN1|comp393687_c0_seq1:OST1, RPN1|comp49234_c0_seq1:DPM3|comp50052_c0_seq1:DPM1|comp52479_c0_seq1:ALG13|comp532637_c0_seq1:DPM1|comp55787_c0_seq1:RFT1|comp55865_c0_seq1:SWP1, RPN2|comp59106_c0_seq1:DPM2|comp59436_c0_seq1:MAN1|comp61915_c0_seq1:OST2, DAD1|comp62884_c…
Metabolism; Glycan Biosynthesis and Metabolism; Other glycan degradation [PATH:ko00511];	36	|comp20838_c0_seq1:HEXA_B|comp40147_c0_seq1:E3.5.1.26|comp403348_c0_seq1:E3.2.1.51, FUCA|comp491186_c0_seq1:E3.2.1.51, FUCA|comp497650_c0_seq1:E3.2.1.24|comp51489_c0_seq1:lacZ|comp531167_c0_seq1:lacZ|comp58129_c0_seq1:HEXA_B|comp58129_c1_seq1:HEXA_B|comp63293_c0_seq1:HEXA_B|comp63682_c0_seq1:HEXA_B|comp640226_c0_seq1:HEXA_B|comp658353_c0_seq1:E3.2.1.25, MANBA, manB|comp659495_c0_seq1:E3.2.1.51, F…
Metabolism; Glycan Biosynthesis and Metabolism; Other types of O-glycan biosynthesis [PATH:ko00514];	14	|comp11115_c0_seq1:KTR1_3|comp16869_c0_seq1:KTR1_3|comp296132_c0_seq1:UGT|comp315643_c0_seq1:UGT|comp407523_c0_seq1:UGT|comp483732_c0_seq1:KTR1_3|comp49480_c0_seq1:POMT|comp511283_c0_seq1:POMT|comp60139_c0_seq1:KTR1_3|comp657492_c0_seq1:POMT|comp70347_c0_seq1:POFUT|comp73427_c0_seq1:OGT|comp734982_c0_seq1:POMT|comp966564_c0_seq1:KTR1_3|
Metabolism; Glycan Biosynthesis and Metabolism; Peptidoglycan biosynthesis [PATH:ko00550];	29	|comp16678_c0_seq1:dacB|comp1803_c0_seq1:E3.6.1.27, bacA|comp21556_c0_seq1:ddl|comp257706_c0_seq1:dacC, dacA, dacD|comp26713_c0_seq1:E3.6.1.27, bacA|comp3024_c0_seq1:E6.3.2.13, murE|comp344715_c0_seq1:mrcA|comp391736_c0_seq1:vanY|comp40891_c0_seq1:murC|comp480686_c0_seq1:murC|comp493321_c0_seq1:mrdA|comp496139_c0_seq1:murD|comp499893_c0_seq1:murD|comp504522_c0_seq1:murD|comp506415_c0_seq1:mraY|co…
Metabolism; Glycan Biosynthesis and Metabolism; Proteoglycans [BR:ko00535];	8	|comp301241_c0_seq1::CSPG4|comp50014_c0_seq1:CSPG4|comp50839_c0_seq1:CSPG4|comp658022_c0_seq1:SMC3, CSPG6|comp74084_c0_seq1:SMC3, CSPG6|comp74084_c0_seq2:SMC3, CSPG6|comp74084_c0_seq3:SMC3, CSPG6|comp74084_c0_seq4:SMC3, CSPG6|
Metabolism; Glycan Biosynthesis and Metabolism; Various types of N-glycan biosynthesis [PATH:ko00513];	62	|comp13682_c0_seq1:OST3, OST6|comp209437_c0_seq1:OST3, OST6|comp34511_c0_seq1:MAN1|comp393347_c0_seq1:OST1, RPN1|comp393687_c0_seq1:OST1, RPN1|comp52479_c0_seq1:ALG13|comp55865_c0_seq1:SWP1, RPN2|comp59436_c0_seq1:MAN1|comp61915_c0_seq1:OST2, DAD1|comp63350_c0_seq1:ALG11|comp63350_c0_seq2:ALG11|comp634252_c0_seq1:MAN1|comp65626_c0_seq1:ALG12|comp65626_c0_seq2:ALG12|comp65626_c1_seq1:ALG12|comp661…
Metabolism; Lipid Metabolism; Arachidonic acid metabolism [PATH:ko00590];	32	|comp11136_c0_seq1:PTGS2, COX2|comp160133_c0_seq1:E1.11.1.9|comp37743_c0_seq1:E3.3.2.6, LTA4H|comp467015_c0_seq1:E1.11.1.9|comp47273_c0_seq1:E1.11.1.9|comp482425_c0_seq1:E1.11.1.9|comp491606_c0_seq1:E3.3.2.6, LTA4H|comp494565_c0_seq1:ggt|comp505834_c0_seq1:ggt|comp507388_c0_seq1:ggt|comp51141_c0_seq1:E5.3.99.3, PTGES|comp521247_c0_seq1:E3.3.2.6, LTA4H|comp54375_c0_seq1:E1.11.1.9|comp60666_c0_seq1…
Metabolism; Lipid Metabolism; Biosynthesis of unsaturated fatty acids [PATH:ko01040];	90	|comp11227_c0_seq1:fabG|comp148583_c0_seq1:E1.3.3.6, ACOX1, ACOX3|comp229207_c0_seq1:SCD, desC|comp242115_c0_seq1:FAD2|comp244502_c0_seq1:SCD, desC|comp24993_c0_seq1:E1.3.3.6, ACOX1, ACOX3|comp265490_c0_seq1:ACAA1|comp274109_c0_seq1:FAD2|comp30676_c0_seq1:FAD2|comp313368_c0_seq1:ELO3|comp345815_c0_seq1:SCD, desC|comp357395_c0_seq1:SCD, desC|comp363382_c0_seq1:SCD, desC|comp396497_c0_seq1:SCD, des…
Metabolism; Lipid Metabolism; Ether lipid metabolism [PATH:ko00565];	41	|comp392105_c0_seq1:E3.1.4.4, PLD|comp493019_c0_seq1:E2.5.1.26, AGPS|comp493860_c0_seq1:plcC|comp56291_c0_seq1:E3.1.4.4, PLD|comp56291_c1_seq1:E3.1.4.4, PLD|comp60683_c0_seq1:E3.1.4.4, PLD|comp62130_c0_seq1:LPT1, ALE1|comp63478_c0_seq1:plcC|comp636194_c0_seq1:E3.1.4.4, PLD|comp65207_c0_seq1:PLA2G|comp659406_c0_seq1:plcC|comp67007_c0_seq1:plcC|comp68524_c0_seq1:E3.1.4.4, PLD|comp68524_c0_seq2:E3.1…
Metabolism; Lipid Metabolism; Fatty acid biosynthesis [PATH:ko00061];	75	|comp100065_c0_seq1:fabF|comp11227_c0_seq1:fabG|comp11316_c0_seq1:fabB|comp11334_c0_seq1:FAS2|comp12131_c0_seq1:fabF|comp15628_c0_seq1:ACAC|comp17286_c0_seq1:accC|comp210024_c0_seq1:accD|comp25135_c0_seq1:FAS2|comp276303_c0_seq1:accA|comp333883_c0_seq1:fabF|comp358484_c0_seq1:fabH|comp36838_c0_seq1:fabH|comp426886_c0_seq1:fabG|comp4524_c0_seq1:fabI|comp468994_c0_seq1:FAS2|comp493489_c0_seq1:fabZ|…
Metabolism; Lipid Metabolism; Fatty acid elongation in mitochondria [PATH:ko00062];	11	|comp417684_c0_seq1:ACAA2|comp530353_c0_seq1:HADH|comp53550_c0_seq1:MECR, NRBF1|comp6809_c0_seq1:PPT|comp701219_c0_seq1:ACAA2|comp71187_c0_seq1:PPT|comp71187_c0_seq2:PPT|comp74161_c0_seq1:PPT|comp74161_c0_seq2:PPT|comp74279_c0_seq1:MECR, NRBF1|comp747555_c0_seq1:PPT|
Metabolism; Lipid Metabolism; Fatty acid metabolism [PATH:ko00071];	167	|comp100581_c0_seq1:adhP|comp11107_c0_seq1:E2.3.1.9, atoB|comp11107_c1_seq1:E2.3.1.9, atoB|comp11375_c0_seq1:E2.3.1.9, atoB|comp146968_c0_seq1:fadE|comp148583_c0_seq1:E1.3.3.6, ACOX1, ACOX3|comp171792_c0_seq1:ALDH7A1|comp187390_c0_seq1:E1.1.1.1, adh|comp228173_c0_seq1:ACSL, fadD|comp24993_c0_seq1:E1.3.3.6, ACOX1, ACOX3|comp265490_c0_seq1:ACAA1|comp271976_c0_seq1:E1.2.1.3|comp296385_c0_seq1:ALDH7A…
Metabolism; Lipid Metabolism; Glycerolipid metabolism [PATH:ko00561];	96	|comp10280_c0_seq1:E2.7.1.30, glpK|comp1056106_c0_seq1:TGL3|comp134419_c0_seq1:E2.7.1.31, glxK|comp171792_c0_seq1:ALDH7A1|comp226725_c0_seq1:LCLAT1, AGPAT8|comp271326_c0_seq1:plsB|comp271976_c0_seq1:E1.2.1.3|comp295904_c0_seq1:E2.7.1.30, glpK|comp296385_c0_seq1:ALDH7A1|comp298811_c0_seq1:E1.2.1.3|comp30461_c0_seq1:E1.2.1.3|comp337339_c0_seq1:ALDH7A1|comp361358_c0_seq1:E1.2.1.3|comp399336_c0_seq1:…
Metabolism; Lipid Metabolism; Glycerophospholipid metabolism [PATH:ko00564];	134	|comp1005841_c0_seq1:E4.1.1.65, psd|comp10606_c0_seq1:E2.7.8.5, pgsA|comp1702_c0_seq1:E3.1.4.46, glpQ|comp18625_c0_seq1:E2.7.8.8, pssA|comp18843_c0_seq1:E3.1.4.46, glpQ|comp226725_c0_seq1:LCLAT1, AGPAT8|comp271326_c0_seq1:plsB|comp339404_c0_seq1:gpsA|comp34664_c0_seq1:E2.7.7.15, PCYT1|comp350237_c0_seq1:E2.7.7.41, CDS1, cdsA|comp375604_c0_seq1:LYPLA2|comp392105_c0_seq1:E3.1.4.4, PLD|comp399189_c0…
Metabolism; Lipid Metabolism; Linoleic acid metabolism [PATH:ko00591];	7	|comp1000767_c0_seq1:E1.1.1.-:E4.2.1.-|comp141474_c0_seq1:E1.14.19.3|comp342272_c0_seq1:E1.1.1.-|comp65207_c0_seq1:PLA2G|comp697947_c0_seq1:E1.1.1.-|comp75511_c0_seq1:TGL4|comp974575_c0_seq1:PLA2G|
Metabolism; Lipid Metabolism; Lipid biosynthesis proteins [BR:ko01004];	201	|comp100065_c0_seq1:fabF|comp11227_c0_seq1:fabG|comp11316_c0_seq1:fabB|comp11334_c0_seq1:FAS2|comp11359_c0_seq1:AASDH|comp12131_c0_seq1:fabF|comp141474_c0_seq1:E1.14.19.3|comp209135_c0_seq1:ACSS, acs|comp226725_c0_seq1:LCLAT1, AGPAT8|comp228173_c0_seq1:ACSL, fadD|comp229207_c0_seq1:SCD, desC|comp242115_c0_seq1:FAD2|comp244502_c0_seq1:SCD, desC|comp25135_c0_seq1:FAS2|comp271326_c0_seq1:plsB|comp27…
Metabolism; Lipid Metabolism; Primary bile acid biosynthesis [PATH:ko00120];	7	|comp17157_c0_seq1:SCP2, SCPX|comp17157_c0_seq2:SCP2, SCPX|comp51017_c0_seq1:HSD17B4|comp510963_c0_seq1:HSD17B4|comp531597_c0_seq1:HSD17B4|comp53882_c0_seq1:HSD17B4|comp9706_c0_seq1:HSD17B4|
Metabolism; Lipid Metabolism; Sphingolipid metabolism [PATH:ko00600];	54	|comp293706_c0_seq1:SUR2|comp391525_c0_seq1:SUR2|comp482153_c0_seq1::DEGS|comp489957_c0_seq1:DEGS|comp493462_c0_seq1:DEGS|comp51489_c0_seq1:lacZ|comp520393_c0_seq1:E3.2.1.22B, galA, rafA|comp525891_c0_seq1:E2.3.1.50|comp531167_c0_seq1:lacZ|comp54069_c0_seq1:LAG1|comp636490_c0_seq1:E2.3.1.50|comp63884_c0_seq1:YDC1|comp644611_c0_seq1:E3.2.1.22B, galA, rafA|comp646669_c0_seq1:DEGS|comp65097_c0_seq1:…
Metabolism; Lipid Metabolism; Steroid biosynthesis [PATH:ko00100];	51	|comp10241_c0_seq1:E2.1.1.41, SMT1, ERG6|comp11358_c0_seq1:E2.1.1.41, SMT1, ERG6|comp11358_c1_seq1:E2.1.1.41, SMT1, ERG6|comp11531_c0_seq1:CYP51|comp29135_c0_seq2:E2.1.1.41, SMT1, ERG6|comp299591_c0_seq1:E1.1.1.170, NSDHL, ERG26|comp34560_c0_seq1:E2.1.1.41, SMT1, ERG6|comp397666_c0_seq1:E5.4.99.8|comp43699_c0_seq1:ERG2|comp518982_c0_seq1:E1.14.13.72, SC4MOL, ERG25|comp520603_c0_seq1:E2.1.1.41, SM…
Metabolism; Lipid Metabolism; Steroid hormone biosynthesis [PATH:ko00140];	5	|comp296132_c0_seq1:UGT|comp315643_c0_seq1:UGT|comp407523_c0_seq1:UGT|comp650998_c0_seq1:HSD17B7|comp849990_c0_seq1:HSD17B7|
Metabolism; Lipid Metabolism; Synthesis and degradation of ketone bodies [PATH:ko00072];	31	|comp11107_c0_seq1:E2.3.1.9, atoB|comp11107_c1_seq1:E2.3.1.9, atoB|comp11375_c0_seq1:E2.3.1.9, atoB|comp15_c0_seq1:E2.3.3.10, pksG|comp271651_c0_seq1:E2.3.3.10, pksG|comp333906_c0_seq1:E2.3.1.9, atoB|comp42401_c0_seq1:E2.3.3.10, pksG|comp428650_c0_seq1:E2.3.1.9, atoB|comp480270_c0_seq1:OXCT|comp502993_c0_seq1:E2.3.3.10, pksG|comp515591_c0_seq1:E2.3.3.10, pksG|comp53208_c0_seq1:OXCT|comp53208_c0_s…
Metabolism; Lipid Metabolism; alpha-Linolenic acid metabolism [PATH:ko00592];	23	|comp148583_c0_seq1:E1.3.3.6, ACOX1, ACOX3|comp24993_c0_seq1:E1.3.3.6, ACOX1, ACOX3|comp3158_c0_seq1:E2.3.1.16, fadA|comp351159_c0_seq1:E2.3.1.16, fadA|comp391911_c0_seq1:E2.3.1.16, fadA|comp397836_c0_seq1:E2.3.1.16, fadA|comp426406_c0_seq1:E2.3.1.16, fadA|comp444123_c0_seq1:E2.3.1.16, fadA|comp54269_c0_seq1:E2.3.1.16, fadA|comp63981_c0_seq1:E1.3.3.6, ACOX1, ACOX3|comp64187_c0_seq1:E1.3.3.6, ACOX…
Metabolism; Metabolism of Cofactors and Vitamins; Biotin metabolism [PATH:ko00780];	25	|comp11023_c0_seq1:E2.6.1.62, bioA|comp11023_c1_seq1:E2.6.1.62, bioA|comp15019_c0_seq1:bioD|comp178884_c0_seq1:E2.6.1.62, bioA|comp22753_c0_seq1:bioF|comp335775_c0_seq1:bioF|comp417780_c0_seq1:bioF|comp481190_c0_seq1:birA|comp484032_c0_seq1:bioD|comp523790_c0_seq1:birA|comp56217_c0_seq1:E2.6.1.62, bioA|comp643023_c0_seq1:bioF|comp645831_c0_seq1:bioF|comp649506_c0_seq1:E2.8.1.6, bioB|comp69887_c0_…
Metabolism; Metabolism of Cofactors and Vitamins; Folate biosynthesis [PATH:ko00790];	49	|comp10247_c0_seq1:folA|comp191081_c0_seq1:folK|comp229701_c0_seq1:E3.1.3.1, phoA, phoB|comp407221_c0_seq1:phoD|comp483152_c0_seq1:E4.2.3.12, ptpS|comp483194_c0_seq1:folK|comp483672_c0_seq1:pabAB|comp486131_c0_seq1:GGH|comp487881_c0_seq1:phoD|comp494888_c0_seq1:E3.1.3.1, phoA, phoB|comp514480_c0_seq1:E3.1.3.1, phoA, phoB|comp52848_c0_seq1:E3.5.4.16, folE|comp576590_c0_seq1:phoD|comp62253_c0_seq1:…
Metabolism; Metabolism of Cofactors and Vitamins; Lipoic acid metabolism [PATH:ko00785];	14	|comp27217_c0_seq1:lipA|comp48366_c0_seq1:lipA|comp63137_c0_seq1:lipA|comp67074_c0_seq1:lipB|comp68502_c0_seq1:lipA|comp72910_c0_seq1:lipA|comp72910_c0_seq2:lipA|comp75468_c0_seq1:lipB|comp75468_c0_seq11:lipB|comp75468_c0_seq3:lipB|comp75468_c0_seq4:lipB|comp75468_c0_seq6:lipB|comp75468_c0_seq7:lipB|comp75468_c0_seq8:lipB|
Metabolism; Metabolism of Cofactors and Vitamins; Nicotinate and nicotinamide metabolism [PATH:ko00760];	53	|comp218758_c0_seq1:E3.1.3.5|comp237756_c0_seq1:E3.1.3.5|comp337688_c0_seq1:E2.4.2.19, nadC|comp339473_c0_seq1:E3.6.1.22, NUDT12, nudC|comp344740_c0_seq1:E2.4.2.11, pncB|comp395439_c0_seq1:NNT|comp400625_c0_seq1:K13522, nadM|comp401910_c0_seq1:E6.3.5.1, NADSYN1, QNS1, nadE|comp415742_c0_seq1:nadB|comp483221_c0_seq1:E2.4.2.19, nadC|comp49481_c0_seq1:nadE|comp49481_c1_seq1:E6.3.5.1, NADSYN1, QNS1, …
Metabolism; Metabolism of Cofactors and Vitamins; One carbon pool by folate [PATH:ko00670];	73	|comp10247_c0_seq1:folA|comp10930_c0_seq1:E2.1.2.1, glyA|comp12811_c0_seq1:purU|comp13635_c0_seq1:E1.5.1.20, metF|comp1638_c0_seq1:E1.5.1.20, metF|comp1638_c1_seq1:E1.5.1.20, metF|comp178609_c0_seq1:E2.1.2.1, glyA|comp242444_c0_seq1:purH|comp266609_c0_seq1:purU|comp28783_c0_seq1:E2.1.2.1, glyA|comp294762_c0_seq1:E2.1.1.45, thyA|comp299516_c0_seq1:E2.1.2.1, glyA|comp330722_c0_seq1:E2.1.2.1, glyA|c…
Metabolism; Metabolism of Cofactors and Vitamins; Pantothenate and CoA biosynthesis [PATH:ko00770];	68	|comp10176_c0_seq1:panB|comp11150_c0_seq1:LYS5, acpT|comp154227_c0_seq1:E2.2.1.6L, ilvB, ilvG, ilvI|comp29792_c0_seq1:E2.2.1.6L, ilvB, ilvG, ilvI|comp337226_c0_seq1:ilvD|comp338865_c0_seq1:ilvD|comp345759_c0_seq1:E2.2.1.6S, ilvH, ilvN|comp349375_c0_seq1:panD|comp356637_c0_seq1:ilvC|comp377517_c0_seq1:E2.2.1.6L, ilvB, ilvG, ilvI|comp396673_c0_seq1:ilvD|comp400309_c0_seq1:coaE|comp418581_c0_seq1:E2…
Metabolism; Metabolism of Cofactors and Vitamins; Porphyrin and chlorophyll metabolism [PATH:ko00860];	105	|comp10331_c0_seq1:E1.14.13.81, acsF, chlE|comp10585_c0_seq1:hemB, ALAD|comp11335_c0_seq1:hemL|comp154085_c0_seq1:hemB, ALAD|comp159469_c0_seq1:FTH1|comp165069_c0_seq1:FTH1|comp20084_c0_seq1:hemB, ALAD|comp22766_c0_seq1:E2.5.1.17, cobO, btuR|comp273919_c0_seq1:hemC, HMBS|comp29059_c0_seq1:hemE, UROD|comp29381_c0_seq1:E1.3.1.33, por|comp296132_c0_seq1:UGT|comp299508_c0_seq1:E1.14.13.81, acsF, chlE…
Metabolism; Metabolism of Cofactors and Vitamins; Retinol metabolism [PATH:ko00830];	33	|comp100581_c0_seq1:adhP|comp187390_c0_seq1:E1.1.1.1, adh|comp296132_c0_seq1:UGT|comp315643_c0_seq1:UGT|comp341478_c0_seq1:CYP2A|comp407523_c0_seq1:UGT|comp507446_c0_seq1:adhP|comp53706_c0_seq1:adhP|comp54919_c0_seq1:E1.1.1.1, adh|comp553044_c0_seq1:LRAT|comp58281_c0_seq1:E1.1.1.1, adh|comp58281_c1_seq1:E1.1.1.1, adh|comp59256_c0_seq1:DHRS4|comp63268_c0_seq1:adhP|comp63268_c1_seq1:adhP|comp644001…
Metabolism; Metabolism of Cofactors and Vitamins; Riboflavin metabolism [PATH:ko00740];	34	|comp14328_c0_seq1:E1.14.18.1|comp195219_c0_seq1:ribA, RIB1|comp215691_c0_seq1:E1.14.18.1|comp230228_c0_seq1:phoN|comp423182_c0_seq1:ribH, RIB4|comp470544_c0_seq1:ribA, RIB1|comp48267_c0_seq1:ribBA|comp48789_c0_seq1:E3.1.3.2|comp491017_c0_seq1:E3.1.3.2|comp491634_c0_seq1:ribH, RIB4|comp506334_c0_seq1:E3.1.3.2|comp53602_c0_seq1:ribE, RIB5|comp55278_c0_seq1:E3.1.3.2|comp55663_c0_seq1:ribE, RIB5|com…
Metabolism; Metabolism of Cofactors and Vitamins; Thiamine metabolism [PATH:ko00730];	29	|comp10254_c0_seq1:thiD|comp10959_c0_seq1:iscS, NFS1|comp10959_c1_seq1:iscS, NFS1|comp154007_c0_seq1:E2.7.6.2, THI80|comp154427_c0_seq1:thiC|comp245550_c0_seq1:iscS, NFS1|comp334377_c0_seq1:thiG|comp391519_c0_seq1:iscS, NFS1|comp422530_c0_seq1:thiC|comp480161_c0_seq1:thiC|comp482626_c0_seq1:thiE|comp48444_c0_seq1:thiC|comp48762_c0_seq1:E2.7.6.2, THI80|comp54172_c0_seq1:thiM|comp55370_c0_seq1:sufS…
Metabolism; Metabolism of Cofactors and Vitamins; Ubiquinone and other terpenoid-quinone biosynthesis [PATH:ko00130];	57	|comp10747_c0_seq1:ubiF|comp10747_c1_seq1:ubiF|comp10768_c0_seq1:COQ7|comp1101323_c0_seq1:COQ7|comp12760_c0_seq1:HPD, hppD|comp25746_c0_seq1:ubiH|comp267916_c0_seq1:E6.2.1.12|comp26918_c0_seq1:ubiH|comp29267_c0_seq1:COQ7|comp367024_c0_seq1:HPD, hppD|comp459711_c0_seq1:HPD, hppD|comp48333_c0_seq1:HPD, hppD|comp50092_c0_seq1:ubiE|comp513091_c0_seq1:ubiB, aarF|comp59248_c0_seq1:menB|comp60770_c0_seq…
Metabolism; Metabolism of Cofactors and Vitamins; Vitamin B6 metabolism [PATH:ko00750];	19	|comp295826_c0_seq1:serC, PSAT1|comp347587_c0_seq1:E1.1.1.65|comp50734_c0_seq1:pdxS, pdx1|comp522060_c0_seq1:pdxS, pdx1|comp531045_c0_seq1:pdxJ|comp62146_c0_seq1:pdxS, pdx1|comp62146_c1_seq1:pdxS, pdx1|comp63315_c1_seq1:pdxS, pdx1|comp637471_c0_seq1:E1.1.1.65|comp64585_c0_seq1:pdxS, pdx1|comp665623_c0_seq1:pdxS, pdx1|comp67582_c0_seq1:pdxS, pdx1|comp67897_c0_seq1:PHOSPHO2|comp69217_c0_seq1:pdxT, …
Metabolism; Metabolism of Other Amino Acids; Cyanoamino acid metabolism [PATH:ko00460];	89	|comp10930_c0_seq1:E2.1.2.1, glyA|comp15127_c0_seq1:bglX|comp178609_c0_seq1:E2.1.2.1, glyA|comp26643_c0_seq1:E3.5.5.1|comp271033_c0_seq1:bglX|comp28783_c0_seq1:E2.1.2.1, glyA|comp299516_c0_seq1:E2.1.2.1, glyA|comp303536_c0_seq1:bglB|comp330722_c0_seq1:E2.1.2.1, glyA|comp344727_c0_seq1:bglX|comp348108_c0_seq1:E2.1.2.1, glyA|comp393330_c0_seq1:E3.5.1.1, ansA, ansB|comp394999_c0_seq1:bglX|comp399221…
Metabolism; Metabolism of Other Amino Acids; D-Alanine metabolism [PATH:ko00473];	4	|comp21556_c0_seq1:ddl|comp401524_c0_seq1:alr|comp547742_c0_seq1:ddl|comp571106_c0_seq1:alr|
Metabolism; Metabolism of Other Amino Acids; D-Glutamine and D-glutamate metabolism [PATH:ko00471];	19	|comp395594_c0_seq1:E5.1.1.3, murI|comp40891_c0_seq1:murC|comp480686_c0_seq1:murC|comp496139_c0_seq1:murD|comp499893_c0_seq1:murD|comp504522_c0_seq1:murD|comp55520_c0_seq1:E1.4.1.3|comp55836_c0_seq1:E1.4.1.3|comp62439_c0_seq1:E1.4.1.3|comp648763_c0_seq1:E1.4.1.3|comp658_c0_seq1:E1.4.1.3|comp659529_c0_seq1:murD|comp69222_c0_seq1:E1.4.1.3|comp69222_c0_seq2:E1.4.1.3|comp727800_c0_seq1:E1.4.1.3|comp7…
Metabolism; Metabolism of Other Amino Acids; Glutathione metabolism [PATH:ko00480];	183	|comp1039294_c0_seq1:E2.5.1.18, gst|comp10636_c0_seq1:E3.5.2.9|comp11075_c0_seq1:G6PD, zwf|comp11092_c0_seq1:E2.5.1.16, SRM, speE|comp14731_c0_seq1:CARP, pepA|comp160133_c0_seq1:E1.11.1.9|comp16260_c0_seq1:E2.5.1.18, gst|comp165200_c0_seq1:IDH1, IDH2, icd|comp266880_c0_seq1:E1.1.1.44, PGD, gnd|comp268354_c0_seq1:E2.5.1.16, SRM, speE|comp268975_c0_seq1:RRM1|comp280033_c0_seq1:E1.11.1.11|comp296106…
Metabolism; Metabolism of Other Amino Acids; Phosphonate and phosphinate metabolism [PATH:ko00440];	12	|comp172701_c0_seq1:phnW|comp34664_c0_seq1:E2.7.7.15, PCYT1|comp642902_c0_seq1:E2.7.7.14, PCYT2|comp66502_c0_seq1:E2.7.7.14, PCYT2|comp66811_c0_seq1:E2.7.7.15, PCYT1|comp69472_c0_seq1:E2.7.7.14, PCYT2|comp702263_c0_seq1:E2.7.7.15, PCYT1|comp73244_c0_seq1:EPT1|comp73244_c0_seq2:EPT1|comp73244_c0_seq3:EPT1|comp73244_c0_seq4:EPT1|comp778406_c0_seq1:phnA|
Metabolism; Metabolism of Other Amino Acids; Selenocompound metabolism [PATH:ko00450];	54	|comp10991_c0_seq1:MARS, metG|comp12728_c0_seq1:E1.8.1.9, trxB|comp16215_c0_seq1:cysN|comp26992_c0_seq1:cysNC|comp338981_c0_seq1:MARS, metG|comp357945_c0_seq1:E1.8.1.9, trxB|comp365055_c0_seq1:E2.7.7.4C, met3|comp482192_c0_seq1:metC|comp485030_c0_seq1:E1.8.1.9, trxB|comp488346_c0_seq1:E1.8.1.9, trxB|comp506043_c0_seq1:MARS, metG|comp51047_c0_seq1:E2.1.1.13, metH|comp51047_c1_seq1:E2.1.1.13, metH|…
Metabolism; Metabolism of Other Amino Acids; Taurine and hypotaurine metabolism [PATH:ko00430];	26	|comp13892_c0_seq1:ackA|comp394887_c0_seq1:E4.1.1.15, gadB|comp442195_c0_seq1:E1.14.11.17, tauD|comp444285_c0_seq1:E4.1.1.15, gadB|comp494565_c0_seq1:ggt|comp49521_c0_seq1:E4.1.1.15, gadB|comp505754_c0_seq1:E4.1.1.15, gadB|comp505834_c0_seq1:ggt|comp507388_c0_seq1:ggt|comp61660_c0_seq1:E1.13.11.19, ADO|comp63169_c0_seq1:E4.1.1.15, gadB|comp63169_c0_seq2:E4.1.1.15, gadB|comp64998_c0_seq1:E1.13.11.…
Metabolism; Metabolism of Other Amino Acids; beta-Alanine metabolism [PATH:ko00410];	103	|comp1034044_c0_seq1:puuE|comp11092_c0_seq1:E2.5.1.16, SRM, speE|comp171792_c0_seq1:ALDH7A1|comp268354_c0_seq1:E2.5.1.16, SRM, speE|comp271976_c0_seq1:E1.2.1.3|comp296385_c0_seq1:ALDH7A1|comp298811_c0_seq1:E1.2.1.3|comp30461_c0_seq1:E1.2.1.3|comp311656_c0_seq1:E1.3.99.3, ACADM, acd|comp334230_c0_seq1:E2.5.1.16, SRM, speE|comp337339_c0_seq1:ALDH7A1|comp345448_c0_seq1:E1.3.99.3, ACADM, acd|comp3493…
Metabolism; Metabolism of Terpenoids and Polyketides; Biosynthesis of ansamycins [PATH:ko01051];	22	|comp10748_c0_seq1:E2.2.1.1, tktA, tktB|comp10929_c0_seq1:E2.2.1.1, tktA, tktB|comp232608_c0_seq1:E2.2.1.1, tktA, tktB|comp32578_c0_seq1:E2.2.1.1, tktA, tktB|comp402390_c0_seq1:E2.2.1.1, tktA, tktB|comp406473_c0_seq1:E2.2.1.1, tktA, tktB|comp414376_c0_seq1:E2.2.1.1, tktA, tktB|comp49761_c0_seq1:E2.2.1.1, tktA, tktB|comp512157_c0_seq1:E2.2.1.1, tktA, tktB|comp513911_c0_seq1:E2.2.1.1, tktA, tktB|co…
Metabolism; Metabolism of Terpenoids and Polyketides; Biosynthesis of siderophore group nonribosomal peptides [PATH:ko01053];	9	|comp345385_c0_seq1:E3.3.2.1|comp75350_c0_seq1:menF|comp75350_c0_seq2:menF|comp75350_c0_seq3:menF|comp75350_c0_seq4:menF|comp75350_c0_seq5:menF|comp75350_c0_seq6:menF|comp75350_c0_seq7:menF|comp75350_c0_seq8:menF|
Metabolism; Metabolism of Terpenoids and Polyketides; Biosynthesis of vancomycin group antibiotics [PATH:ko01055];	2	|comp391259_c0_seq1:E4.2.1.46, rfbB, rffG|comp491191_c0_seq1:E4.2.1.46, rfbB, rffG|
Metabolism; Metabolism of Terpenoids and Polyketides; Brassinosteroid biosynthesis [PATH:ko00905];	9	|comp271328_c0_seq1:CYP724B1, D11|comp49359_c0_seq1:CYP724B1, D11|comp59937_c0_seq1:CYP90A1, CPD|comp66952_c0_seq1:DET2|comp67793_c0_seq1:CYP90B1, DWF4|comp74185_c0_seq1:CYP90C1, ROT3|comp74185_c0_seq2:CYP90C1, ROT3|comp74185_c0_seq3:CYP90C1, ROT3|comp74185_c0_seq4:CYP90C1, ROT3|
Metabolism; Metabolism of Terpenoids and Polyketides; Carotenoid biosynthesis [PATH:ko00906];	44	|comp210199_c0_seq1:E5.3.99.8, CCS|comp266055_c0_seq1:E1.14.13.93|comp319775_c0_seq1:E1.14.13.93|comp337431_c0_seq1:crtB|comp521596_c0_seq1:NCED|comp58590_c1_seq1:crtR, crtZ|comp62397_c0_seq1:VDE, NPQ1|comp62397_c0_seq2:VDE, NPQ1|comp62397_c0_seq3:VDE, NPQ1|comp64609_c0_seq1:E1.14.13.93|comp65011_c0_seq1:NCED|comp65473_c0_seq1:crtB|comp65473_c0_seq2:crtB|comp67010_c1_seq1:E1.14.99.30, crtQ, zds|c…
Metabolism; Metabolism of Terpenoids and Polyketides; Diterpenoid biosynthesis [PATH:ko00904];	12	|comp212042_c0_seq1:E1.14.11.15|comp279861_c0_seq1:E1.14.13.78|comp294187_c0_seq1:E5.5.1.13|comp435870_c0_seq1:E4.2.3.19|comp47774_c0_seq1:E1.14.11.12|comp48872_c0_seq1:E4.2.3.19|comp48872_c1_seq1:E4.2.3.19|comp50556_c0_seq1:E5.5.1.13|comp52080_c0_seq1:E4.2.3.19|comp58859_c0_seq1:E1.14.13.78|comp64090_c0_seq1:E1.14.11.13|comp72845_c0_seq1:KAO|
Metabolism; Metabolism of Terpenoids and Polyketides; Geraniol degradation [PATH:ko00281];	39	|comp14504_c0_seq1:E1.2.1.-|comp229068_c0_seq1:E1.3.99.-|comp3158_c0_seq1:E2.3.1.16, fadA|comp351159_c0_seq1:E2.3.1.16, fadA|comp391911_c0_seq1:E2.3.1.16, fadA|comp397836_c0_seq1:E2.3.1.16, fadA|comp405555_c0_seq1:E1.3.99.-|comp426406_c0_seq1:E2.3.1.16, fadA|comp428340_c0_seq1:E4.2.1.17, paaG|comp444123_c0_seq1:E2.3.1.16, fadA|comp499071_c0_seq1:E4.2.1.17, paaG|comp512927_c0_seq1:fadJ|comp530353_…
Metabolism; Metabolism of Terpenoids and Polyketides; Limonene and pinene degradation [PATH:ko00903];	46	|comp1000767_c0_seq1:E1.1.1.-:E4.2.1.-|comp14504_c0_seq1:E1.2.1.-|comp271976_c0_seq1:E1.2.1.3|comp298811_c0_seq1:E1.2.1.3|comp30461_c0_seq1:E1.2.1.3|comp361358_c0_seq1:E1.2.1.3|comp40131_c0_seq1:E3.1.2.-|comp428340_c0_seq1:E4.2.1.17, paaG|comp486631_c0_seq1:E1.2.1.3|comp489642_c0_seq1:E1.2.1.3|comp491246_c0_seq1:E1.2.1.3|comp494135_c0_seq1:E1.2.1.3|comp499071_c0_seq1:E4.2.1.17, paaG|comp50781_c0_…
Metabolism; Metabolism of Terpenoids and Polyketides; Polyketide sugar unit biosynthesis [PATH:ko00523];	6	|comp3191_c0_seq1:E2.7.7.24, rfbA, rffH|comp391259_c0_seq1:E4.2.1.46, rfbB, rffG|comp481580_c0_seq1:E2.7.7.24, rfbA, rffH|comp491191_c0_seq1:E4.2.1.46, rfbB, rffG|comp644449_c0_seq1:rfbC|comp67766_c1_seq1:UER1|
Metabolism; Metabolism of Terpenoids and Polyketides; Prenyltransferases [BR:ko01006];	81	|comp17172_c0_seq1:RABGGTA|comp187609_c0_seq1:FNTB|comp189364_c0_seq1:FNTB|comp218378_c0_seq1:RABGGTB|comp227862_c0_seq1:RABGGTA|comp23679_c0_seq1:GGPS|comp250897_c0_seq1:miaA, TRIT1|comp28735_c0_seq1:ispB|comp336061_c0_seq1:hexPS, COQ1|comp337431_c0_seq1:crtB|comp344803_c0_seq1:GGPS|comp421167_c0_seq1:RABGGTA|comp47445_c0_seq1:IPT|comp48697_c0_seq1:ispA|comp490709_c0_seq1:FDPS|comp49760_c0_seq1:…
Metabolism; Metabolism of Terpenoids and Polyketides; Terpenoid backbone biosynthesis [PATH:ko00900];	96	|comp1006688_c0_seq1:E4.1.1.33, mvaD|comp11107_c0_seq1:E2.3.1.9, atoB|comp11107_c1_seq1:E2.3.1.9, atoB|comp11375_c0_seq1:E2.3.1.9, atoB|comp155102_c0_seq1:E1.17.7.1, gcpE, ispG|comp15_c0_seq1:E2.3.3.10, pksG|comp16085_c0_seq1:E1.1.1.88|comp197733_c0_seq1:dxs|comp23679_c0_seq1:GGPS|comp260354_c0_seq1:E5.3.3.2, idi|comp271651_c0_seq1:E2.3.3.10, pksG|comp28735_c0_seq1:ispB|comp333906_c0_seq1:E2.3.1.…
Metabolism; Metabolism of Terpenoids and Polyketides; Tetracycline biosynthesis [PATH:ko00253];	14	|comp17286_c0_seq1:accC|comp210024_c0_seq1:accD|comp276303_c0_seq1:accA|comp501826_c0_seq1:accC|comp508811_c0_seq1:accC|comp68637_c0_seq1:accB, bccP|comp68637_c0_seq2:accB, bccP|comp695480_c0_seq1:accB, bccP|comp69928_c0_seq1:accB, bccP|comp74609_c0_seq1:accA|comp75552_c0_seq8:accA|comp75552_c0_seq9:accA|comp75574_c0_seq1:accC|comp75574_c0_seq2:accC|
Metabolism; Metabolism of Terpenoids and Polyketides; Zeatin biosynthesis [PATH:ko00908];	25	|comp250897_c0_seq1:miaA, TRIT1|comp47445_c0_seq1:IPT|comp485358_c0_seq1:E1.5.99.12|comp491159_c0_seq1:E1.5.99.12|comp495505_c0_seq1:E1.5.99.12|comp50062_c0_seq1:miaA, TRIT1|comp50775_c0_seq1:E1.5.99.12|comp51264_c0_seq1:E1.5.99.12|comp51734_c0_seq1:E1.5.99.12|comp54458_c0_seq1:IPT|comp54458_c0_seq2:IPT|comp59185_c0_seq1:miaA, TRIT1|comp60212_c2_seq1:IPT|comp661440_c0_seq1:IPT|comp68556_c0_seq1:E…
Metabolism; Nucleotide Metabolism; Purine metabolism [PATH:ko00230];	430	|comp1006879_c0_seq1:relA|comp10111_c0_seq1:POLA1|comp10199_c0_seq1:pnp, PNPT1|comp10575_c0_seq1:rpoC|comp10815_c0_seq1:DPO3A1, dnaE|comp10815_c1_seq1:DPO3A1, dnaE|comp10902_c0_seq1:E5.4.2.2, pgm|comp11175_c0_seq1:E2.7.4.6, ndk|comp1125853_c0_seq1:E6.3.4.4, purA|comp12981_c0_seq1:mazG|comp13940_c0_seq1:RPB11, POLR2J|comp144737_c0_seq1:DPO3B, dnaN|comp14491_c0_seq1:E2.7.1.20, ADK|comp158715_c0_seq…
Metabolism; Nucleotide Metabolism; Pyrimidine metabolism [PATH:ko00240];	341	|comp10111_c0_seq1:POLA1|comp10199_c0_seq1:pnp, PNPT1|comp10575_c0_seq1:rpoC|comp10660_c0_seq1:UMPS|comp10815_c0_seq1:DPO3A1, dnaE|comp10815_c1_seq1:DPO3A1, dnaE|comp11175_c0_seq1:E2.7.4.6, ndk|comp11360_c0_seq1:carA, CPA1|comp11360_c0_seq2:carA, CPA1|comp12728_c0_seq1:E1.8.1.9, trxB|comp12834_c0_seq1:E2.7.1.21, tdk|comp12981_c0_seq1:mazG|comp13940_c0_seq1:RPB11, POLR2J|comp144737_c0_seq1:DPO3B, …
Metabolism; Xenobiotics Biodegradation and Metabolism; Aminobenzoate degradation [PATH:ko00627];	58	|comp21482_c0_seq1:E1.14.13.7|comp229701_c0_seq1:E3.1.3.1, phoA, phoB|comp230228_c0_seq1:phoN|comp23397_c0_seq1:E3.1.3.41|comp265438_c0_seq1:E1.14.13.7|comp26643_c0_seq1:E3.5.5.1|comp297456_c0_seq1:ligB|comp338417_c0_seq1:E1.14.13.7|comp358165_c0_seq1:E3.1.3.41|comp390864_c0_seq1:mdlC|comp401860_c0_seq1:ligA|comp407221_c0_seq1:phoD|comp428340_c0_seq1:E4.2.1.17, paaG|comp429885_c0_seq1:ligI|comp48…
Metabolism; Xenobiotics Biodegradation and Metabolism; Atrazine degradation [PATH:ko00791];	1	|comp685034_c0_seq1:E3.5.1.54|
Metabolism; Xenobiotics Biodegradation and Metabolism; Benzoate degradation [PATH:ko00362];	63	|comp1000767_c0_seq1:E1.1.1.-:E4.2.1.-|comp11107_c0_seq1:E2.3.1.9, atoB|comp11107_c1_seq1:E2.3.1.9, atoB|comp11375_c0_seq1:E2.3.1.9, atoB|comp124461_c0_seq1:pcaC|comp265490_c0_seq1:ACAA1|comp297456_c0_seq1:ligB|comp3158_c0_seq1:E2.3.1.16, fadA|comp333906_c0_seq1:E2.3.1.9, atoB|comp351159_c0_seq1:E2.3.1.16, fadA|comp391911_c0_seq1:E2.3.1.16, fadA|comp397836_c0_seq1:E2.3.1.16, fadA|comp401860_c0_se…
Metabolism; Xenobiotics Biodegradation and Metabolism; Bisphenol degradation [PATH:ko00363];	7	|comp1000767_c0_seq1:E1.1.1.-:E4.2.1.-|comp342272_c0_seq1:E1.1.1.-|comp697947_c0_seq1:E1.1.1.-|comp72793_c0_seq1:E1.1.-.-|comp75463_c0_seq1:E3.1.1.-|comp75463_c0_seq2:E3.1.1.-|comp75463_c0_seq4:E3.1.1.-|
Metabolism; Xenobiotics Biodegradation and Metabolism; Caprolactam degradation [PATH:ko00930];	22	|comp428340_c0_seq1:E4.2.1.17, paaG|comp499071_c0_seq1:E4.2.1.17, paaG|comp49908_c0_seq1:E1.1.1.2, adh|comp512927_c0_seq1:fadJ|comp52840_c0_seq1:E3.1.1.17|comp530353_c0_seq1:HADH|comp53190_c0_seq1:E4.2.1.17, paaG|comp53190_c1_seq1:E4.2.1.17, paaG|comp559217_c0_seq1:E4.2.1.17, paaG|comp58897_c0_seq1:E3.1.1.17|comp60415_c0_seq1:E1.1.1.2, adh|comp651197_c0_seq1:fadJ|comp661304_c0_seq1:fadB|comp67276…
Metabolism; Xenobiotics Biodegradation and Metabolism; Chloroalkane and chloroalkene degradation [PATH:ko00625];	56	|comp1000767_c0_seq1:E1.1.1.-:E4.2.1.-|comp100581_c0_seq1:adhP|comp187390_c0_seq1:E1.1.1.1, adh|comp271976_c0_seq1:E1.2.1.3|comp298811_c0_seq1:E1.2.1.3|comp304010_c0_seq1:E3.8.1.2|comp30461_c0_seq1:E1.2.1.3|comp342272_c0_seq1:E1.1.1.-|comp361358_c0_seq1:E1.2.1.3|comp486631_c0_seq1:E1.2.1.3|comp487113_c0_seq1:E3.8.1.2|comp489642_c0_seq1:E1.2.1.3|comp491246_c0_seq1:E1.2.1.3|comp494135_c0_seq1:E1.2.…
Metabolism; Xenobiotics Biodegradation and Metabolism; Chlorocyclohexane and chlorobenzene degradation [PATH:ko00361];	12	|comp21482_c0_seq1:E1.14.13.7|comp265438_c0_seq1:E1.14.13.7|comp304010_c0_seq1:E3.8.1.2|comp338417_c0_seq1:E1.14.13.7|comp487113_c0_seq1:E3.8.1.2|comp54132_c0_seq1:E3.1.1.45|comp558817_c0_seq1:E1.14.13.7|comp56736_c0_seq1:catA|comp58117_c0_seq1:catA|comp58981_c0_seq1:E3.1.1.45|comp644729_c0_seq1:E3.1.1.45|comp70965_c0_seq1:catA|
Metabolism; Xenobiotics Biodegradation and Metabolism; Dioxin degradation [PATH:ko00621];	6	|comp392966_c0_seq1:E1.14.13.1|comp58961_c0_seq1:E1.14.13.1|comp58961_c1_seq1:E1.14.13.1|comp58961_c2_seq1:E1.14.13.1|comp668836_c0_seq1:E1.14.13.1|comp710195_c0_seq1:E1.14.13.1|
Metabolism; Xenobiotics Biodegradation and Metabolism; Drug metabolism - cytochrome P450 [PATH:ko00982];	77	|comp100581_c0_seq1:adhP|comp1039294_c0_seq1:E2.5.1.18, gst|comp16260_c0_seq1:E2.5.1.18, gst|comp187390_c0_seq1:E1.1.1.1, adh|comp296132_c0_seq1:UGT|comp297179_c0_seq1:E2.5.1.18, gst|comp315643_c0_seq1:UGT|comp336801_c0_seq1:E2.5.1.18, gst|comp339796_c0_seq1:E2.5.1.18, gst|comp341478_c0_seq1:CYP2A|comp399732_c0_seq1:E2.5.1.18, gst|comp407523_c0_seq1:UGT|comp408963_c0_seq1:E2.5.1.18, gst|comp48054…
Metabolism; Xenobiotics Biodegradation and Metabolism; Drug metabolism - other enzymes [PATH:ko00983];	61	|comp10660_c0_seq1:UMPS|comp12834_c0_seq1:E2.7.1.21, tdk|comp23426_c0_seq1:E1.1.1.205, guaB|comp23426_c0_seq2:E1.1.1.205, guaB|comp295415_c0_seq1:E3.5.4.5, cdd|comp296132_c0_seq1:UGT|comp315643_c0_seq1:UGT|comp341478_c0_seq1:CYP2A|comp392953_c0_seq1:E6.3.5.2, guaA|comp400699_c0_seq1:E1.1.1.205, guaB|comp404834_c0_seq1:ITPA|comp406863_c0_seq1:E6.3.5.2, guaA|comp407523_c0_seq1:UGT|comp459456_c0_seq…
Metabolism; Xenobiotics Biodegradation and Metabolism; Ethylbenzene degradation [PATH:ko00642];	8	|comp3158_c0_seq1:E2.3.1.16, fadA|comp351159_c0_seq1:E2.3.1.16, fadA|comp391911_c0_seq1:E2.3.1.16, fadA|comp397836_c0_seq1:E2.3.1.16, fadA|comp426406_c0_seq1:E2.3.1.16, fadA|comp444123_c0_seq1:E2.3.1.16, fadA|comp54269_c0_seq1:E2.3.1.16, fadA|comp651977_c0_seq1:E2.3.1.16, fadA|
Metabolism; Xenobiotics Biodegradation and Metabolism; Fluorobenzoate degradation [PATH:ko00364];	6	|comp54132_c0_seq1:E3.1.1.45|comp56736_c0_seq1:catA|comp58117_c0_seq1:catA|comp58981_c0_seq1:E3.1.1.45|comp644729_c0_seq1:E3.1.1.45|comp70965_c0_seq1:catA|
Metabolism; Xenobiotics Biodegradation and Metabolism; Metabolism of xenobiotics by cytochrome P450 [PATH:ko00980];	76	|comp100581_c0_seq1:adhP|comp1039294_c0_seq1:E2.5.1.18, gst|comp16260_c0_seq1:E2.5.1.18, gst|comp187390_c0_seq1:E1.1.1.1, adh|comp296132_c0_seq1:UGT|comp297179_c0_seq1:E2.5.1.18, gst|comp315643_c0_seq1:UGT|comp336801_c0_seq1:E2.5.1.18, gst|comp339796_c0_seq1:E2.5.1.18, gst|comp399732_c0_seq1:E2.5.1.18, gst|comp407523_c0_seq1:UGT|comp408963_c0_seq1:E2.5.1.18, gst|comp48054_c0_seq1:E2.5.1.18, gst|c…
Metabolism; Xenobiotics Biodegradation and Metabolism; Naphthalene degradation [PATH:ko00626];	39	|comp1000767_c0_seq1:E1.1.1.-:E4.2.1.-|comp100581_c0_seq1:adhP|comp14504_c0_seq1:E1.2.1.-|comp187390_c0_seq1:E1.1.1.1, adh|comp229068_c0_seq1:E1.3.99.-|comp392966_c0_seq1:E1.14.13.1|comp405555_c0_seq1:E1.3.99.-|comp507446_c0_seq1:adhP|comp53706_c0_seq1:adhP|comp54919_c0_seq1:E1.1.1.1, adh|comp57086_c0_seq1:E1.3.99.-|comp58281_c0_seq1:E1.1.1.1, adh|comp58281_c1_seq1:E1.1.1.1, adh|comp58961_c0_seq1…
Metabolism; Xenobiotics Biodegradation and Metabolism; Nitrotoluene degradation [PATH:ko00633];	2	|comp482594_c0_seq1:nemA|comp657850_c0_seq1:nemA|
Metabolism; Xenobiotics Biodegradation and Metabolism; Polycyclic aromatic hydrocarbon degradation [PATH:ko00624];	12	|comp14504_c0_seq1:E1.2.1.-|comp297456_c0_seq1:ligB|comp392966_c0_seq1:E1.14.13.1|comp401860_c0_seq1:ligA|comp58961_c0_seq1:E1.14.13.1|comp58961_c1_seq1:E1.14.13.1|comp58961_c2_seq1:E1.14.13.1|comp637550_c0_seq1:E1.2.1.-|comp668836_c0_seq1:E1.14.13.1|comp671532_c0_seq1:E2.1.1.-|comp710195_c0_seq1:E1.14.13.1|comp72793_c0_seq1:E1.1.-.-|
Metabolism; Xenobiotics Biodegradation and Metabolism; Styrene degradation [PATH:ko00643];	16	|comp26627_c0_seq1:E3.7.1.2, FAH|comp26643_c0_seq1:E3.5.5.1|comp341671_c0_seq1:E1.13.11.5, hmgA|comp419528_c0_seq1:E3.7.1.2, FAH|comp484632_c0_seq1:E1.13.11.5, hmgA|comp516215_c0_seq1:E3.5.5.1|comp53273_c0_seq1:E1.13.11.5, hmgA|comp59985_c0_seq1:E3.7.1.2, FAH|comp64488_c0_seq1:E5.2.1.2, maiA|comp64488_c0_seq2:E5.2.1.2, maiA|comp65166_c0_seq1:E3.5.5.1|comp65166_c0_seq2:E3.5.5.1|comp66574_c0_seq1:E…
Metabolism; Xenobiotics Biodegradation and Metabolism; Toluene degradation [PATH:ko00623];	16	|comp15453_c0_seq1:sdhC|comp21482_c0_seq1:E1.14.13.7|comp265438_c0_seq1:E1.14.13.7|comp338417_c0_seq1:E1.14.13.7|comp50243_c0_seq1:sdhB|comp50243_c1_seq1:sdhA|comp54132_c0_seq1:E3.1.1.45|comp558817_c0_seq1:E1.14.13.7|comp56736_c0_seq1:catA|comp57226_c0_seq1:sdhC|comp57226_c1_seq1:sdhA|comp57226_c2_seq1:sdhA|comp58117_c0_seq1:catA|comp58981_c0_seq1:E3.1.1.45|comp644729_c0_seq1:E3.1.1.45|comp70965_…
>2. Genetic Information Processing
Genetic Information Processing; Folding, Sorting and Degradation; Chaperones and folding catalysts [BR:ko03110];	575	|comp10740_c0_seq1:HSPA1_8|comp10751_c0_seq1:dsbD|comp10866_c0_seq1:groES, HSPE1|comp10875_c0_seq1:TPP1, CLN2|comp11076_c0_seq1:CTSB|comp11200_c0_seq1:STIP1|comp11200_c1_seq1:STIP1|comp11225_c0_seq1:cbpA|comp11276_c0_seq1:dsbA|comp113526_c0_seq1:PDIA3, GRP58|comp12036_c0_seq1:trxA|comp13964_c0_seq1:clpC|comp142205_c0_seq1:grxD, GLRX5|comp144058_c0_seq1:surA|comp14412_c0_seq1:groEL, HSPD1|comp1453…
Genetic Information Processing; Folding, Sorting and Degradation; Proteasome [BR:ko03051];	280	|comp10740_c0_seq1:HSPA1_8|comp116045_c0_seq1:PSMC3IP|comp11773_c0_seq1:PSMA1|comp14857_c0_seq1:PSMD12, RPN5|comp16647_c0_seq1:PSMA2|comp18057_c0_seq1:PSMD14, RPN11, POH1|comp21379_c0_seq1:PSMA6|comp229807_c0_seq1:HSPA1_8|comp231_c0_seq1:HSPA1_8|comp242365_c0_seq1:HSPA1_8|comp249988_c0_seq1:PSMA3|comp253310_c0_seq1:htpG, HSP90A|comp259917_c0_seq1:PSMA7|comp26501_c0_seq1:PSMC1, RPT2|comp266300_c0_…
Genetic Information Processing; Folding, Sorting and Degradation; Proteasome [PATH:ko03050];	152	|comp11773_c0_seq1:PSMA1|comp14857_c0_seq1:PSMD12, RPN5|comp16647_c0_seq1:PSMA2|comp18057_c0_seq1:PSMD14, RPN11, POH1|comp21379_c0_seq1:PSMA6|comp249988_c0_seq1:PSMA3|comp259917_c0_seq1:PSMA7|comp26501_c0_seq1:PSMC1, RPT2|comp266492_c0_seq1:PSMC3, RPT5|comp272536_c0_seq1:PSMB7|comp27815_c0_seq1:PSMA6|comp28571_c0_seq1:PSMB6|comp28846_c0_seq1:PSMB3|comp294746_c0_seq1:PSMD11, RPN6|comp300325_c0_seq…
Genetic Information Processing; Folding, Sorting and Degradation; Protein export [PATH:ko03060];	113	|comp1008570_c0_seq1:SRPR|comp1066026_c0_seq1:SEC61G, SSS1, secE|comp15649_c0_seq1:SEC61A|comp21442_c0_seq1:SRP54, ffh|comp244200_c0_seq1:secA|comp254270_c0_seq1:SEC61A|comp268417_c0_seq1:secA|comp29523_c0_seq1:SEC62|comp300282_c0_seq1:lepB|comp335714_c0_seq1:SEC61A|comp346520_c0_seq1:SRP54, ffh|comp351548_c0_seq1:SEC62|comp352371_c0_seq1:yidC, spoIIIJ, OXA1|comp352486_c0_seq1:SRP54, ffh|comp3914…
Genetic Information Processing; Folding, Sorting and Degradation; Protein processing in endoplasmic reticulum [PATH:ko04141];	473	|comp1061545_c0_seq1:ERN1|comp1066026_c0_seq1:SEC61G, SSS1, secE|comp10740_c0_seq1:HSPA1_8|comp113526_c0_seq1:PDIA3, GRP58|comp13682_c0_seq1:OST3, OST6|comp14575_c0_seq1:DNAJA2|comp15649_c0_seq1:SEC61A|comp15821_c0_seq1:DNAJA2|comp1589_c0_seq1:VCP, CDC48|comp17140_c0_seq1:UBE2D_E, UBC4, UBC5|comp17376_c0_seq1:CALR|comp18798_c0_seq1:DNAJC3|comp190766_c0_seq1:UBE2D_E, UBC4, UBC5|comp197812_c0_seq1:…
Genetic Information Processing; Folding, Sorting and Degradation; RNA degradation [PATH:ko03018];	214	|comp10199_c0_seq1:pnp, PNPT1|comp13122_c0_seq1:LSM7|comp14412_c0_seq1:groEL, HSPD1|comp16186_c0_seq1:XRN2, RAT1|comp164987_c0_seq1:ENO, eno|comp223979_c0_seq1:PABPC|comp226043_c0_seq1:pcnB|comp227034_c0_seq1:pcnB|comp248960_c0_seq1:nudH|comp258335_c0_seq1:rhlB|comp264190_c0_seq1:rho|comp272100_c0_seq1:dnaK|comp294593_c0_seq1:ppk|comp295776_c0_seq1:pcnB|comp298092_c0_seq1:LSM6|comp306499_c0_seq1:…
Genetic Information Processing; Folding, Sorting and Degradation; SNARE interactions in vesicular transport [PATH:ko04130];	44	|comp11525_c0_seq1:VAMP7|comp12610_c0_seq1:STX1B_2_3|comp302326_c0_seq1:STX7|comp362858_c0_seq1:SEC20|comp463952_c0_seq1:SNAP23|comp49338_c0_seq1:YKT6|comp49338_c1_seq1:YKT6|comp49793_c0_seq1:STX7|comp50131_c0_seq1:VTI1|comp513508_c0_seq1:BET1|comp56614_c0_seq1:STX8|comp58194_c0_seq1:YKT6|comp59046_c0_seq1:BET1|comp61600_c0_seq1:STX5|comp61600_c1_seq1:STX5|comp62996_c0_seq1:VTI1|comp62996_c1_seq1…
Genetic Information Processing; Folding, Sorting and Degradation; SNAREs [BR:ko04131];	47	|comp11525_c0_seq1:VAMP7|comp12610_c0_seq1:STX1B_2_3|comp302326_c0_seq1:STX7|comp362858_c0_seq1:SEC20|comp463952_c0_seq1:SNAP23|comp49338_c0_seq1:YKT6|comp49338_c1_seq1:YKT6|comp49793_c0_seq1:STX7|comp50131_c0_seq1:VTI1|comp513508_c0_seq1:BET1|comp56614_c0_seq1:STX8|comp58194_c0_seq1:YKT6|comp59046_c0_seq1:BET1|comp61600_c0_seq1:STX5|comp61600_c1_seq1:STX5|comp62996_c0_seq1:VTI1|comp62996_c1_seq1…
Genetic Information Processing; Folding, Sorting and Degradation; Sulfur relay system [PATH:ko04122];	32	|comp10959_c0_seq1:iscS, NFS1|comp10959_c1_seq1:iscS, NFS1|comp135653_c0_seq1:AHP1|comp245550_c0_seq1:iscS, NFS1|comp391519_c0_seq1:iscS, NFS1|comp60244_c0_seq1:AHP1|comp62286_c0_seq1:MOCS1, moaA|comp62286_c0_seq2:MOCS1, moaA|comp635431_c0_seq1:moaC|comp64468_c0_seq1:iscS, NFS1|comp658750_c0_seq1:MOCS1, moaA|comp661836_c0_seq1:MOCS2, moaE|comp66455_c0_seq1:URM1|comp69103_c0_seq1:TST, MPST, sseA|c…
Genetic Information Processing; Folding, Sorting and Degradation; Ubiquitin mediated proteolysis [PATH:ko04120];	282	|comp1028412_c0_seq1:TRAF6|comp17140_c0_seq1:UBE2D_E, UBC4, UBC5|comp17398_c0_seq1:UBE2N, BLU, UBC13|comp190766_c0_seq1:UBE2D_E, UBC4, UBC5|comp197812_c0_seq1:UBE2J1, NCUBE1, UBC6|comp201508_c0_seq1:UBE2N, BLU, UBC13|comp215087_c0_seq1:CUL1, CDC53|comp237300_c0_seq1:RBX1, ROC1|comp256627_c0_seq1:HERC2|comp27302_c0_seq1:APC3, CDC27|comp27986_c0_seq1:UBE1, UBA1|comp28438_c0_seq1:SKP1, CBF3D|comp301…
Genetic Information Processing; Folding, Sorting and Degradation; Ubiquitin system [BR:ko04121];	585	|comp1028412_c0_seq1:TRAF6|comp1049638_c0_seq1:SH3RF1, POSH|comp10948_c0_seq1:TRAIP, TRIP|comp110457_c0_seq1:UBC|comp130092_c0_seq1:RP-S30e, RPS30|comp14427_c0_seq1:ATG3|comp149366_c0_seq1:USP30|comp17140_c0_seq1:UBE2D_E, UBC4, UBC5|comp17398_c0_seq1:UBE2N, BLU, UBC13|comp18057_c0_seq1:PSMD14, RPN11, POH1|comp180916_c0_seq1:USP4_11_15, UBP12|comp190766_c0_seq1:UBE2D_E, UBC4, UBC5|comp193585_c0_se…
Genetic Information Processing; Replication and Repair; Base excision repair [PATH:ko03410];	83	|comp20736_c0_seq1:POLE1|comp22829_c0_seq1:PARP|comp26110_c0_seq1:E6.5.1.2, ligA, ligB|comp28337_c0_seq1:POLE1|comp304802_c0_seq1:DPO1, polA|comp3156_c0_seq1:E6.5.1.2, ligA, ligB|comp333526_c0_seq1:E6.5.1.2, ligA, ligB|comp339053_c0_seq1:DPO1, polA|comp340653_c0_seq1:DPO1, polA|comp368726_c0_seq1:E6.5.1.2, ligA, ligB|comp414210_c0_seq1:POLE1|comp421238_c0_seq1:PCNA|comp485478_c0_seq1:E3.1.11.2, x…
Genetic Information Processing; Replication and Repair; Chromosome [BR:ko03036];	711	|comp1031201_c0_seq1:smc|comp10456_c0_seq1:E2.1.1.37, DNMT, dcm|comp1046899_c0_seq1:H2A|comp1052372_c0_seq1:ELP2|comp10935_c0_seq1:H3|comp10989_c0_seq1:PPP2C|comp11225_c0_seq1:cbpA|comp11351_c0_seq1:mreB|comp12124_c0_seq1:ftsK, spoIIIE|comp12554_c0_seq1:NCAPD3|comp136148_c0_seq1:H4|comp14117_c0_seq1:HDAC1_2|comp146247_c0_seq1:H2A|comp166276_c0_seq1:ihfA, himA|comp167174_c0_seq1:zapA|comp16830_c0_…
Genetic Information Processing; Replication and Repair; DNA repair and recombination proteins [BR:ko03400];	520	|comp10484_c0_seq1:uvrB|comp10575_c0_seq1:rpoC|comp10815_c0_seq1:DPO3A1, dnaE|comp10815_c1_seq1:DPO3A1, dnaE|comp123258_c0_seq1:ssb|comp13035_c0_seq1:sbcC|comp13940_c0_seq1:RPB11, POLR2J|comp144737_c0_seq1:DPO3B, dnaN|comp166276_c0_seq1:ihfA, himA|comp17114_c0_seq1:DPO4, dinB|comp17398_c0_seq1:UBE2N, BLU, UBC13|comp174967_c0_seq1:recA|comp181960_c0_seq1:ERCC4, XPF|comp187544_c0_seq1:RECQL5|comp19…
Genetic Information Processing; Replication and Repair; DNA replication [PATH:ko03030];	113	|comp10111_c0_seq1:POLA1|comp10815_c0_seq1:DPO3A1, dnaE|comp10815_c1_seq1:DPO3A1, dnaE|comp123258_c0_seq1:ssb|comp144737_c0_seq1:DPO3B, dnaN|comp20736_c0_seq1:POLE1|comp26110_c0_seq1:E6.5.1.2, ligA, ligB|comp273992_c0_seq1:dnaB|comp27610_c0_seq1:dnaG|comp28337_c0_seq1:POLE1|comp302522_c0_seq1:DPO3G, dnaX|comp303717_c0_seq1:DPO3G, dnaX|comp304802_c0_seq1:DPO1, polA|comp3156_c0_seq1:E6.5.1.2, ligA,…
Genetic Information Processing; Replication and Repair; DNA replication proteins [BR:ko03032];	315	|comp10111_c0_seq1:POLA1|comp10456_c0_seq1:E2.1.1.37, DNMT, dcm|comp1049654_c0_seq1:TOP1|comp10815_c0_seq1:DPO3A1, dnaE|comp10815_c1_seq1:DPO3A1, dnaE|comp11309_c1_seq1:SNRPE, SME|comp11418_c0_seq1:DKC1, NOLA4, CBF5|comp123258_c0_seq1:ssb|comp144737_c0_seq1:DPO3B, dnaN|comp166276_c0_seq1:ihfA, himA|comp174811_c0_seq1:CDC45|comp181960_c0_seq1:ERCC4, XPF|comp20736_c0_seq1:POLE1|comp223624_c0_seq1:A…
Genetic Information Processing; Replication and Repair; Homologous recombination [PATH:ko03440];	100	|comp10815_c0_seq1:DPO3A1, dnaE|comp10815_c1_seq1:DPO3A1, dnaE|comp123258_c0_seq1:ssb|comp144737_c0_seq1:DPO3B, dnaN|comp174967_c0_seq1:recA|comp225108_c0_seq1:MUS81|comp266834_c0_seq1:MUS81|comp275904_c0_seq1:BLM, RECQL3, SGS1|comp27708_c0_seq1:RAD52|comp302522_c0_seq1:DPO3G, dnaX|comp303717_c0_seq1:DPO3G, dnaX|comp304802_c0_seq1:DPO1, polA|comp339053_c0_seq1:DPO1, polA|comp340653_c0_seq1:DPO1, …
Genetic Information Processing; Replication and Repair; Mismatch repair [PATH:ko03430];	91	|comp10815_c0_seq1:DPO3A1, dnaE|comp10815_c1_seq1:DPO3A1, dnaE|comp123258_c0_seq1:ssb|comp144737_c0_seq1:DPO3B, dnaN|comp20245_c0_seq1:MSH3|comp20892_c0_seq1:uvrD, pcrA|comp26110_c0_seq1:E6.5.1.2, ligA, ligB|comp293968_c0_seq1:uvrD, pcrA|comp302522_c0_seq1:DPO3G, dnaX|comp303717_c0_seq1:DPO3G, dnaX|comp3156_c0_seq1:E6.5.1.2, ligA, ligB|comp333526_c0_seq1:E6.5.1.2, ligA, ligB|comp353207_c0_seq1:ss…
Genetic Information Processing; Replication and Repair; Non-homologous end-joining [PATH:ko03450];	17	|comp56105_c1_seq1:MRE11|comp63190_c0_seq1:XRCC4|comp63190_c0_seq2:XRCC4|comp63190_c0_seq3:XRCC4|comp65769_c0_seq1:RAD50|comp66757_c0_seq1:MRE11|comp70242_c0_seq1:FEN1, RAD2|comp70242_c0_seq2:FEN1, RAD2|comp70242_c0_seq3:FEN1, RAD2|comp71715_c0_seq1:LIG4, DNL4|comp71715_c0_seq2:LIG4, DNL4|comp71715_c1_seq1:LIG4, DNL4|comp73216_c0_seq1:XRCC6, KU70, G22P1|comp73216_c0_seq2:XRCC6, KU70, G22P1|comp73…
Genetic Information Processing; Replication and Repair; Nucleotide excision repair [PATH:ko03420];	129	|comp10484_c0_seq1:uvrB|comp181960_c0_seq1:ERCC4, XPF|comp20736_c0_seq1:POLE1|comp20892_c0_seq1:uvrD, pcrA|comp237300_c0_seq1:RBX1, ROC1|comp26110_c0_seq1:E6.5.1.2, ligA, ligB|comp28229_c0_seq1:mfd|comp28337_c0_seq1:POLE1|comp293968_c0_seq1:uvrD, pcrA|comp304802_c0_seq1:DPO1, polA|comp3156_c0_seq1:E6.5.1.2, ligA, ligB|comp333526_c0_seq1:E6.5.1.2, ligA, ligB|comp339053_c0_seq1:DPO1, polA|comp34065…
Genetic Information Processing; Transcription; Basal transcription factors [PATH:ko03022];	105	|comp10704_c0_seq1:TFIIA2, GTF2A2, TOA2|comp12056_c0_seq1:TFIIB, GTF2B, SUA7, tfb|comp16616_c0_seq1:TFIIB, GTF2B, SUA7, tfb|comp228051_c0_seq1:TFIIF2, GTF2F2, TFG2|comp243271_c0_seq1:TBP, tbp|comp395357_c0_seq1:TAF11|comp403369_c0_seq1:TFII-I, GTF2I|comp47382_c0_seq1:TFIIF2, GTF2F2, TFG2|comp487942_c0_seq1:TFIIH1, GTF2H1, TFB1|comp49627_c0_seq1:TBP, tbp|comp49889_c0_seq1:TFIIF2, GTF2F2, TFG2|comp…
Genetic Information Processing; Transcription; RNA polymerase [PATH:ko03020];	106	|comp10575_c0_seq1:rpoC|comp13940_c0_seq1:RPB11, POLR2J|comp203637_c0_seq1:RPB5, POLR2E|comp253527_c0_seq1:rpoB|comp27117_c0_seq1:RPB3, POLR2C|comp293575_c0_seq1:RPB10, POLR2L|comp294080_c0_seq1:rpoC|comp295028_c0_seq1:SIG3.2, rpoE|comp299121_c0_seq1:rpoA|comp304241_c0_seq1:RPB1, POLR2A|comp397421_c0_seq1:RPB11, POLR2J|comp424944_c0_seq1:RPB12, POLR2K|comp46670_c0_seq1:SIG1, rpoD|comp46670_c1_seq…
Genetic Information Processing; Transcription; Spliceosome [BR:ko03041];	621	|comp10184_c0_seq1:SNW1, SKIIP, SKIP|comp10485_c0_seq1:SF3A2, SAP62|comp10740_c0_seq1:HSPA1_8|comp11309_c1_seq1:SNRPE, SME|comp11413_c0_seq1:CDC5L, CDC5, CEF1|comp11415_c0_seq1:U2AF2|comp117851_c0_seq1:SYF1, XAB2|comp13122_c0_seq1:LSM7|comp15695_c0_seq1:DDX5, DBP2|comp15997_c0_seq1:UAP56, BAT1, SUB2|comp196976_c0_seq1:SNU13, NHP2L|comp223979_c0_seq1:PABPC|comp226530_c0_seq1:SERBP1|comp228360_c0_s…
Genetic Information Processing; Transcription; Spliceosome [PATH:ko03040];	394	|comp10184_c0_seq1:SNW1, SKIIP, SKIP|comp10485_c0_seq1:SF3A2, SAP62|comp10740_c0_seq1:HSPA1_8|comp11309_c1_seq1:SNRPE, SME|comp11413_c0_seq1:CDC5L, CDC5, CEF1|comp11415_c0_seq1:U2AF2|comp117851_c0_seq1:SYF1, XAB2|comp13122_c0_seq1:LSM7|comp15695_c0_seq1:DDX5, DBP2|comp15997_c0_seq1:UAP56, BAT1, SUB2|comp196976_c0_seq1:SNU13, NHP2L|comp228360_c0_seq1:SNRPG, SMG|comp229360_c0_seq1:DHX38, PRP16|comp…
Genetic Information Processing; Transcription; Transcription factors [BR:ko03000];	362	|comp10384_c0_seq1:marR|comp125125_c0_seq1:K09264|comp143266_c0_seq1:MYBP|comp15666_c0_seq1:KRAB|comp16865_c0_seq1:CSRP|comp17196_c0_seq1:nhaR|comp178351_c0_seq1:MYBP|comp178351_c0_seq2:MYBP|comp187485_c0_seq1:MYBP|comp187924_c0_seq1:MYBP|comp192959_c0_seq1:cspA|comp19429_c0_seq1:KRAB|comp211390_c0_seq1:MYBP|comp213425_c0_seq1:fruR1, fruR|comp243271_c0_seq1:TBP, tbp|comp246786_c0_seq1:arsR|comp27…
Genetic Information Processing; Translation; Aminoacyl-tRNA biosynthesis [PATH:ko00970];	242	|comp10395_c0_seq1:CARS, cysS|comp10395_c1_seq1:CARS, cysS|comp1084259_c0_seq1:SARS, serS|comp10991_c0_seq1:MARS, metG|comp13359_c0_seq1:TARS, thrS|comp136318_c0_seq1:AARS, alaS|comp1996_c0_seq1:glyS|comp1996_c1_seq1:glyS|comp231523_c0_seq1:VARS, valS|comp264744_c0_seq1:glyS|comp265178_c0_seq1:PARS, proS|comp27065_c0_seq1:IARS, ileS|comp27065_c1_seq1:IARS, ileS|comp271860_c0_seq1:NARS, asnS|comp2…
Genetic Information Processing; Translation; RNA transport [PATH:ko03013];	374	|comp11204_c0_seq1:EIF3C|comp11204_c1_seq1:EIF3C|comp12454_c0_seq1:EEF1A|comp15997_c0_seq1:UAP56, BAT1, SUB2|comp164245_c0_seq1:EIF1, SUI1|comp164720_c0_seq1:EIF3C|comp170722_c0_seq1:POP1|comp18654_c0_seq1:UPF2, RENT2|comp187312_c0_seq1:TGS1|comp221347_c0_seq1:EIF1, SUI1|comp223979_c0_seq1:PABPC|comp2401_c0_seq1:EEF1A|comp243126_c0_seq1:EIF1, SUI1|comp251500_c0_seq1:EIF1A|comp267042_c0_seq1:EIF2S…
Genetic Information Processing; Translation; Ribosome Biogenesis [BR:ko03009];	427	|comp1002669_c0_seq1:MPP10|comp1070875_c0_seq1:nusA|comp10740_c0_seq1:HSPA1_8|comp10780_c0_seq1:CSNK2B|comp10917_c0_seq1:rimM|comp1099126_c0_seq1:nusG|comp11418_c0_seq1:DKC1, NOLA4, CBF5|comp15695_c0_seq1:DDX5, DBP2|comp15803_c0_seq1:ksgA|comp15972_c0_seq1:MDN1, REA1|comp16186_c0_seq1:XRN2, RAT1|comp16275_c0_seq1:KRR1|comp16533_c0_seq1:NOP56|comp165847_c0_seq1:rlmN|comp170722_c0_seq1:POP1|comp170…
Genetic Information Processing; Translation; Ribosome [BR:ko03011];	1386	|comp101085_c0_seq1:RP-L21, rplU|comp1015285_c0_seq1:RP-S5e, RPS5|comp1020666_c0_seq1:RP-L3e, RPL3|comp10240_c0_seq1:RP-S9e, RPS9|comp10240_c1_seq1:RP-S9e, RPS9|comp10265_c0_seq1:RP-S3Ae, RPS3A|comp10281_c0_seq1:RP-L27e, RPL27|comp10302_c0_seq1:RP-S3e, RPS3|comp1032606_c0_seq1:RP-L7Ae, RPL7A|comp103831_c0_seq1:RP-L35Ae, RPL35A|comp103856_c0_seq1:RP-L30e, RPL30|comp105350_c0_seq1:RP-L8e, RPL8|comp…
Genetic Information Processing; Translation; Ribosome [PATH:ko03010];	1386	|comp101085_c0_seq1:RP-L21, rplU|comp1015285_c0_seq1:RP-S5e, RPS5|comp1020666_c0_seq1:RP-L3e, RPL3|comp10240_c0_seq1:RP-S9e, RPS9|comp10240_c1_seq1:RP-S9e, RPS9|comp10265_c0_seq1:RP-S3Ae, RPS3A|comp10281_c0_seq1:RP-L27e, RPL27|comp10302_c0_seq1:RP-S3e, RPS3|comp1032606_c0_seq1:RP-L7Ae, RPL7A|comp103831_c0_seq1:RP-L35Ae, RPL35A|comp103856_c0_seq1:RP-L30e, RPL30|comp105350_c0_seq1:RP-L8e, RPL8|comp…
Genetic Information Processing; Translation; Ribosome biogenesis in eukaryotes [PATH:ko03008];	194	|comp1002669_c0_seq1:MPP10|comp10780_c0_seq1:CSNK2B|comp11418_c0_seq1:DKC1, NOLA4, CBF5|comp15972_c0_seq1:MDN1, REA1|comp16186_c0_seq1:XRN2, RAT1|comp16533_c0_seq1:NOP56|comp170722_c0_seq1:POP1|comp170737_c0_seq1:MDN1, REA1|comp187197_c0_seq1:UTP10, HEATR1|comp196976_c0_seq1:SNU13, NHP2L|comp200632_c0_seq1:MDN1, REA1|comp232097_c0_seq1:REX1, REXO1, RNH70|comp246273_c0_seq1:CSNK2A|comp25089_c0_seq…
Genetic Information Processing; Translation; Translation factors [BR:ko03012];	319	|comp11204_c0_seq1:EIF3C|comp11204_c1_seq1:EIF3C|comp11247_c0_seq1:EF3, TEF3|comp11517_c0_seq1:EF3, TEF3|comp12454_c0_seq1:EEF1A|comp127474_c0_seq1:frr, MRRF, RRF|comp150709_c0_seq1:EIF5A|comp16269_c0_seq1:EEF1B|comp164245_c0_seq1:EIF1, SUI1|comp164720_c0_seq1:EIF3C|comp17296_c0_seq1:EEF1B|comp17299_c0_seq1:tuf, TUFM|comp197751_c0_seq1:EF3, TEF3|comp201048_c0_seq1:infB, MTIF2|comp220974_c0_seq1:p…
Genetic Information Processing; Translation; mRNA surveillance pathway [PATH:ko03015];	221	|comp10154_c0_seq1:SMG1|comp10989_c0_seq1:PPP2C|comp15997_c0_seq1:UAP56, BAT1, SUB2|comp18654_c0_seq1:UPF2, RENT2|comp223979_c0_seq1:PABPC|comp276983_c0_seq1:PPP2R1|comp336814_c0_seq1:ETF1, ERF1|comp337010_c0_seq1:SMG1|comp366038_c0_seq1:CPSF4, YTH1|comp390709_c0_seq1:ETF1, ERF1|comp393699_c0_seq1:SMG1|comp396188_c0_seq1:PABPN1, PABP2|comp398175_c0_seq1:PPP2R1|comp400452_c0_seq1:PPP2R1|comp401022…
>3. Environmental Information Processing
Environmental Information Processing; Membrane Transport; ABC transporters [PATH:ko02010];	80	|comp1003036_c0_seq1:gltK|comp1057272_c0_seq1:ABC.SN.A, ssuB, tauB|comp12396_c0_seq1:livH|comp1921_c0_seq1:ABCD2, ALDL1|comp212085_c0_seq1:pstS|comp23460_c0_seq1:pstS|comp2737_c0_seq1:pstS|comp296793_c0_seq1:ugpC|comp304960_c0_seq1:ABC-2.AB.P|comp336310_c0_seq1:ABCD2, ALDL1|comp336987_c0_seq1:ABC-2.AB.A|comp371331_c0_seq1:ftsE|comp395966_c0_seq1:lptF|comp399667_c0_seq1:afuB, fbpB|comp401061_c0_se…
Environmental Information Processing; Membrane Transport; Bacterial secretion system [PATH:ko03070];	76	|comp1033624_c0_seq1:gspG|comp204291_c0_seq1:impK, ompA, vasF, dotU|comp21442_c0_seq1:SRP54, ffh|comp244200_c0_seq1:secA|comp268417_c0_seq1:secA|comp27817_c0_seq1:vasG, clpV|comp308003_c0_seq1:gspG|comp334819_c0_seq1:yscJ|comp346520_c0_seq1:SRP54, ffh|comp352357_c0_seq1:gspD|comp352371_c0_seq1:yidC, spoIIIJ, OXA1|comp352486_c0_seq1:SRP54, ffh|comp359108_c0_seq1:impL, vasK, icmF|comp359858_c0_seq1…
Environmental Information Processing; Membrane Transport; Phosphotransferase system (PTS) [PATH:ko02060];	8	|comp199797_c0_seq1:PTS-Fru-EIIA, fruB:PTS-EI.PTSI, ptsI:PTS-HPR.FRUB, fruB, fpr|comp26576_c0_seq1:PTS-Fru-EIIA, fruB:PTS-EI.PTSI, ptsI:PTS-HPR.FRUB, fruB, fpr|comp425284_c0_seq1:PTS-Fru-EIIB, fruA:PTS-Fru-EIIC, fruA|comp482831_c0_seq1:PTS-Fru-EIIA, fruB:PTS-EI.PTSI, ptsI:PTS-HPR.FRUB, fruB, fpr|comp490158_c0_seq1:PTS-EI.PTSI, ptsI|comp52089_c0_seq1:PTS-Ntr-EIIA, ptsN|comp689866_c0_seq1:PTS-EI.PT…
Environmental Information Processing; Membrane Transport; Secretion system [BR:ko02044];	174	|comp1008570_c0_seq1:SRPR|comp1033624_c0_seq1:gspG|comp1066026_c0_seq1:SEC61G, SSS1, secE|comp127177_c0_seq1:K12686, estA, apeE, lip-1|comp141899_c0_seq1:pilI|comp15649_c0_seq1:SEC61A|comp16234_c0_seq1:pilH|comp179029_c0_seq1:pilT|comp19197_c0_seq1:pilU|comp204291_c0_seq1:impK, ompA, vasF, dotU|comp21108_c0_seq1:SEC66|comp21442_c0_seq1:SRP54, ffh|comp243375_c0_seq1:fimT|comp244200_c0_seq1:secA|co…
Environmental Information Processing; Membrane Transport; Transporters [BR:ko02000];	189	|comp1003036_c0_seq1:gltK|comp1057272_c0_seq1:ABC.SN.A, ssuB, tauB|comp11074_c0_seq1:pbuG|comp11074_c1_seq1:pbuG|comp12396_c0_seq1:livH|comp13175_c0_seq1:ampG|comp165663_c0_seq1:pbuG|comp1921_c0_seq1:ABCD2, ALDL1|comp199797_c0_seq1:PTS-Fru-EIIA, fruB:PTS-EI.PTSI, ptsI:PTS-HPR.FRUB, fruB, fpr|comp212085_c0_seq1:pstS|comp22101_c0_seq1:narK, narU, nasA|comp23460_c0_seq1:pstS|comp249800_c0_seq1:MAL|c…
Environmental Information Processing; Signal Transduction; Calcium signaling pathway [PATH:ko04020];	100	|comp1009854_c0_seq1:GRIN2A|comp11022_c0_seq1:ANT|comp138592_c0_seq1:CALM|comp154434_c0_seq1:ANT|comp198968_c0_seq1:ANT|comp19923_c0_seq1:CALM|comp219826_c0_seq1:PPP3R, CNB|comp244426_c0_seq1:CALM|comp254752_c0_seq1:ANT|comp27377_c0_seq1:NOS2|comp280707_c0_seq1:PLCD|comp29410_c0_seq1:ANT|comp302054_c0_seq1:ANT|comp334484_c0_seq1:ATP2A|comp335657_c0_seq1:PPP3R, CNB|comp340938_c0_seq1:ANT|comp35225…
Environmental Information Processing; Signal Transduction; ErbB signaling pathway [PATH:ko04012];	23	|comp425143_c0_seq1:PAK1|comp46674_c0_seq1:KRAS, KRAS2|comp488825_c0_seq1::ERK1_2|comp492062_c0_seq1:ERK1_2|comp52560_c0_seq1:KRAS, KRAS2|comp52942_c0_seq1:KRAS, KRAS2|comp56353_c0_seq1:EIF4EBP1|comp62114_c0_seq1:ERK1_2|comp62114_c1_seq1:ERK1_2|comp62114_c2_seq1:ERK1_2|comp63005_c0_seq1:KRAS, KRAS2|comp635729_c0_seq1:PAK1|comp642082_c0_seq1:KRAS, KRAS2|comp64700_c0_seq1:MAP2K1, MEK1|comp67744_c0_…
Environmental Information Processing; Signal Transduction; Hedgehog signaling pathway [PATH:ko04340];	17	|comp254717_c0_seq1:CSNK1, CK1|comp49205_c0_seq1:CSNK1, CK1|comp49205_c1_seq1:CSNK1, CK1|comp496171_c0_seq1:CSNK1, CK1|comp505669_c0_seq1:CSNK1, CK1|comp531057_c0_seq1:FBXW1_11, BTRC, beta-TRCP|comp649721_c0_seq1:CSNK1, CK1|comp71255_c0_seq1:CSNK1, CK1|comp71255_c0_seq2:CSNK1, CK1|comp73059_c0_seq1:FU|comp73059_c0_seq2:FU|comp73059_c0_seq3:FU|comp73059_c0_seq4:FU|comp73059_c0_seq5:FU|comp73059_c0…
Environmental Information Processing; Signal Transduction; Jak-STAT signaling pathway [PATH:ko04630];	9	|comp50238_c1_seq1:EP300, CREBBP, KAT3|comp526850_c0_seq1:IL6ST, GP130|comp539380_c0_seq1:STAT4|comp649757_c0_seq1:IL9R|comp6649_c0_seq1:IFNA|comp6820_c0_seq1:IFNA|comp704336_c0_seq1:PIAS|comp74176_c0_seq2:EP300, CREBBP, KAT3|comp74176_c0_seq4:EP300, CREBBP, KAT3|
Environmental Information Processing; Signal Transduction; MAPK signaling pathway - fly [PATH:ko04013];	18	|comp46674_c0_seq1:KRAS, KRAS2|comp488825_c0_seq1::ERK1_2|comp492062_c0_seq1:ERK1_2|comp52560_c0_seq1:KRAS, KRAS2|comp52942_c0_seq1:KRAS, KRAS2|comp62114_c0_seq1:ERK1_2|comp62114_c1_seq1:ERK1_2|comp62114_c2_seq1:ERK1_2|comp63005_c0_seq1:KRAS, KRAS2|comp642082_c0_seq1:KRAS, KRAS2|comp64700_c0_seq1:MAP2K1, MEK1|comp67744_c0_seq1:ERK1_2|comp69205_c0_seq1:MAP2K1, MEK1|comp69218_c0_seq1:ERK1_2|comp712…
Environmental Information Processing; Signal Transduction; MAPK signaling pathway - yeast [PATH:ko04011];	33	|comp27330_c1_seq1:MAPK7, ERK5|comp290393_c0_seq1:GNG|comp301787_c0_seq1:CDC42|comp422838_c0_seq1:MAPK7, ERK5|comp425143_c0_seq1:PAK1|comp48693_c0_seq1:SHO1|comp524113_c0_seq1:YPD1|comp53301_c0_seq1:MAPK7, ERK5|comp54344_c0_seq1:P38|comp55726_c0_seq1:YPD1|comp57185_c0_seq1:STE12|comp57345_c0_seq1:P38|comp575477_c0_seq1:SHO1|comp58112_c0_seq1:STE12|comp58703_c0_seq1:WSC|comp635729_c0_seq1:PAK1|com…
Environmental Information Processing; Signal Transduction; MAPK signaling pathway [PATH:ko04010];	152	|comp1028412_c0_seq1:TRAF6|comp10740_c0_seq1:HSPA1_8|comp15254_c1_seq1:RAC1|comp219826_c0_seq1:PPP3R, CNB|comp22784_c0_seq1:RAC1|comp229807_c0_seq1:HSPA1_8|comp231_c0_seq1:HSPA1_8|comp242365_c0_seq1:HSPA1_8|comp266300_c0_seq1:HSPA1_8|comp27330_c1_seq1:MAPK7, ERK5|comp276418_c0_seq1:HSPA1_8|comp282600_c0_seq1:HSPA1_8|comp28749_c0_seq1:FLNA|comp297145_c0_seq1:GNA12|comp301787_c0_seq1:CDC42|comp3302…
Environmental Information Processing; Signal Transduction; Notch signaling pathway [PATH:ko04330];	24	|comp10184_c0_seq1:SNW1, SKIIP, SKIP|comp14117_c0_seq1:HDAC1_2|comp50238_c1_seq1:EP300, CREBBP, KAT3|comp53715_c0_seq1:PEN2|comp56876_c0_seq1:HDAC1_2|comp62029_c1_seq1:PSEN1, PS1|comp62029_c1_seq2:PSEN1, PS1|comp66038_c0_seq1:PSEN1, PS1|comp680541_c0_seq1:ADAM17, TACE|comp68957_c0_seq1:SNW1, SKIIP, SKIP|comp70502_c0_seq3:CIR|comp71649_c0_seq1:HDAC1_2|comp71649_c0_seq2:HDAC1_2|comp71649_c0_seq3:HD…
Environmental Information Processing; Signal Transduction; Phosphatidylinositol signaling system [PATH:ko04070];	72	|comp138592_c0_seq1:CALM|comp19923_c0_seq1:CALM|comp244426_c0_seq1:CALM|comp280707_c0_seq1:PLCD|comp350237_c0_seq1:E2.7.7.41, CDS1, cdsA|comp362369_c0_seq1:E3.1.3.25, IMPA, suhB|comp392031_c0_seq1:CALM|comp397515_c0_seq1:CALM|comp399248_c0_seq1:E2.7.1.68, PIP5K|comp43954_c0_seq1:E2.7.1.68, PIP5K|comp48038_c0_seq1:CALM|comp486040_c0_seq1:E3.1.3.25, IMPA, suhB|comp48880_c0_seq1:CALM|comp499521_c0_s…
Environmental Information Processing; Signal Transduction; Plant hormone signal transduction [PATH:ko04075];	225	|comp110014_c0_seq1:SAUR|comp1159_c0_seq1:ARR-A|comp12175_c0_seq1:SAUR|comp255528_c0_seq1::AHK2_3_4|comp301299_c0_seq1:SAUR|comp318852_c0_seq1:SAUR|comp335960_c0_seq1:GH3|comp46104_c0_seq1:ARR-A|comp46438_c0_seq1:SAUR|comp46492_c0_seq1:SAUR|comp47329_c0_seq1:SAUR|comp50469_c0_seq1:AHP|comp53789_c0_seq1:AHP|comp551710_c0_seq1:ABF|comp56388_c0_seq1:SAUR|comp56620_c0_seq1:BAK1|comp57107_c0_seq1:SAUR…
Environmental Information Processing; Signal Transduction; TGF-beta signaling pathway [PATH:ko04350];	72	|comp10989_c0_seq1:PPP2C|comp215087_c0_seq1:CUL1, CDC53|comp237300_c0_seq1:RBX1, ROC1|comp276983_c0_seq1:PPP2R1|comp28438_c0_seq1:SKP1, CBF3D|comp333870_c0_seq1:SKP1, CBF3D|comp353389_c0_seq1:SKP1, CBF3D|comp363694_c0_seq1:SKP1, CBF3D|comp396698_c0_seq1:SKP1, CBF3D|comp397593_c0_seq1:RBX1, ROC1|comp398175_c0_seq1:PPP2R1|comp400452_c0_seq1:PPP2R1|comp401022_c0_seq1:PPP2R1|comp48274_c0_seq1:SKP1, C…
Environmental Information Processing; Signal Transduction; Two-component system [BR:ko02022];	56	|comp1041567_c0_seq1:kdpD|comp10548_c1_seq1:cheA|comp11222_c0_seq1:pilL:chpA|comp11222_c1_seq1:pilL:chpA|comp16234_c0_seq1:pilH|comp229579_c0_seq1:rpfG|comp242120_c0_seq1:K02483|comp253282_c0_seq1:pilH|comp335111_c0_seq1:cheY|comp337644_c0_seq1:algR|comp340525_c0_seq1:pilL:chpA|comp357300_c0_seq1:rpfG|comp395351_c0_seq1:barA|comp397262_c0_seq1:K07814|comp397317_c0_seq1:cheA|comp398676_c0_seq1:pho…
Environmental Information Processing; Signal Transduction; Two-component system [PATH:ko02020];	155	|comp1041567_c0_seq1:kdpD|comp10420_c0_seq1:E6.3.1.2, glnA|comp10420_c1_seq1:E6.3.1.2, glnA|comp10548_c1_seq1:cheA|comp10716_c1_seq1:mcp|comp11107_c0_seq1:E2.3.1.9, atoB|comp11107_c1_seq1:E2.3.1.9, atoB|comp11222_c0_seq1:pilL:chpA|comp11222_c1_seq1:pilL:chpA|comp11375_c0_seq1:E2.3.1.9, atoB|comp11419_c0_seq1:cheW|comp11789_c0_seq1:rpfF|comp141899_c0_seq1:pilI|comp159516_c0_seq1:mcp|comp16234_c0_s…
Environmental Information Processing; Signal Transduction; VEGF signaling pathway [PATH:ko04370];	53	|comp11136_c0_seq1:PTGS2, COX2|comp15254_c1_seq1:RAC1|comp219826_c0_seq1:PPP3R, CNB|comp22784_c0_seq1:RAC1|comp301787_c0_seq1:CDC42|comp335657_c0_seq1:PPP3R, CNB|comp412483_c0_seq1:RAC1|comp448421_c0_seq1:RAC1|comp464264_c0_seq1:RAC1|comp46674_c0_seq1:KRAS, KRAS2|comp486295_c0_seq1:RAC1|comp488825_c0_seq1::ERK1_2|comp492062_c0_seq1:ERK1_2|comp52560_c0_seq1:KRAS, KRAS2|comp52942_c0_seq1:KRAS, KRAS…
Environmental Information Processing; Signal Transduction; Wnt signaling pathway [PATH:ko04310];	142	|comp1018448_c0_seq1:FZD3|comp10780_c0_seq1:CSNK2B|comp10989_c0_seq1:PPP2C|comp15254_c1_seq1:RAC1|comp215087_c0_seq1:CUL1, CDC53|comp219826_c0_seq1:PPP3R, CNB|comp22784_c0_seq1:RAC1|comp237300_c0_seq1:RBX1, ROC1|comp246273_c0_seq1:CSNK2A|comp276983_c0_seq1:PPP2R1|comp28438_c0_seq1:SKP1, CBF3D|comp333870_c0_seq1:SKP1, CBF3D|comp335657_c0_seq1:PPP3R, CNB|comp353389_c0_seq1:SKP1, CBF3D|comp363694_c0…
Environmental Information Processing; Signal Transduction; mTOR signaling pathway [PATH:ko04150];	57	|comp125099_c0_seq1:RP-S6e, RPS6|comp138026_c0_seq1:RP-S6e, RPS6|comp15677_c0_seq1:RP-S6e, RPS6|comp338435_c0_seq1:RP-S6e, RPS6|comp345857_c0_seq1:RP-S6e, RPS6|comp348382_c0_seq1:EIF4E|comp36047_c0_seq1:PDPK1|comp410863_c0_seq1:PDPK1|comp48138_c0_seq1:RP-S6e, RPS6|comp482312_c0_seq1:RPS6KA, RSK2|comp484524_c0_seq1:GBL|comp488825_c0_seq1::ERK1_2|comp492062_c0_seq1:ERK1_2|comp51428_c0_seq1:RP-S6e, …
Environmental Information Processing; Signaling Molecules and Interaction; Bacterial toxins [BR:ko02042];	11	|comp493860_c0_seq1:plcC|comp63047_c0_seq1:tlyA|comp63047_c0_seq2:tlyA|comp63478_c0_seq1:plcC|comp659406_c0_seq1:plcC|comp67007_c0_seq1:plcC|comp72244_c0_seq1:plcC|comp72244_c0_seq2:plcC|comp72244_c0_seq3:plcC|comp72244_c0_seq4:plcC|comp73758_c0_seq1:plcC|
Environmental Information Processing; Signaling Molecules and Interaction; CAM ligands [BR:ko04516];	10	|comp212405_c0_seq1:ADAM12|comp424440_c0_seq1:PLG|comp484434_c0_seq1:PLG|comp52598_c0_seq1:FGF|comp635164_c0_seq1:C3|comp638770_c0_seq1:LY6|comp676397_c0_seq1:RELN|comp680541_c0_seq1:ADAM17, TACE|comp72789_c0_seq3:NID|comp970594_c0_seq1:LAMC1|
Environmental Information Processing; Signaling Molecules and Interaction; Cell adhesion molecules (CAMs) [BR:ko04515];	7	|comp344756_c0_seq1:MHC1|comp528311_c0_seq1:CEACAM|comp53730_c0_seq1:MHC1|comp650253_c0_seq1:PTPRK|comp675712_c0_seq1:CNTN5|comp719831_c0_seq1:MHC2|comp742864_c0_seq1:CHL1|
Environmental Information Processing; Signaling Molecules and Interaction; Cell adhesion molecules (CAMs) [PATH:ko04514];	4	|comp344756_c0_seq1:MHC1|comp352251_c0_seq1:TRBV|comp53730_c0_seq1:MHC1|comp719831_c0_seq1:MHC2|
Environmental Information Processing; Signaling Molecules and Interaction; Cellular antigens [BR:ko04090];	52	|comp10982_c0_seq1:PRF1|comp10982_c1_seq1:PRF1|comp218758_c0_seq1:E3.1.3.5|comp237756_c0_seq1:E3.1.3.5|comp268189_c0_seq1:CR1, CD35|comp288731_c0_seq1:PSG|comp344756_c0_seq1:MHC1|comp360939_c0_seq1:PSG|comp422062_c0_seq1:NANOG|comp423558_c0_seq1:FCGR1A, CD64|comp431899_c0_seq1:IGSF2_3|comp441908_c0_seq1:CR1, CD35|comp446031_c0_seq1:MRC|comp483528_c0_seq1:BMPR1B|comp490926_c0_seq1:MRC|comp494565_c…
Environmental Information Processing; Signaling Molecules and Interaction; Cytokine receptors [BR:ko04050];	5	|comp483528_c0_seq1:BMPR1B|comp525145_c0_seq1:ACVR1C|comp526850_c0_seq1:IL6ST, GP130|comp649757_c0_seq1:IL9R|comp650945_c0_seq1:BMPR1A|
Environmental Information Processing; Signaling Molecules and Interaction; Cytokine-cytokine receptor interaction [PATH:ko04060];	6	|comp483528_c0_seq1:BMPR1B|comp526850_c0_seq1:IL6ST, GP130|comp649757_c0_seq1:IL9R|comp650945_c0_seq1:BMPR1A|comp6649_c0_seq1:IFNA|comp6820_c0_seq1:IFNA|
Environmental Information Processing; Signaling Molecules and Interaction; Cytokines [BR:ko04052];	4	|comp52598_c0_seq1:FGF|comp539845_c0_seq1:ANGPT1|comp6649_c0_seq1:IFNA|comp6820_c0_seq1:IFNA|
Environmental Information Processing; Signaling Molecules and Interaction; ECM-receptor interaction [PATH:ko04512];	2	|comp676397_c0_seq1:RELN|comp970594_c0_seq1:LAMC1|
Environmental Information Processing; Signaling Molecules and Interaction; Enzyme-linked receptors [BR:ko01020];	3	|comp483528_c0_seq1:BMPR1B|comp525145_c0_seq1:ACVR1C|comp650945_c0_seq1:BMPR1A|
Environmental Information Processing; Signaling Molecules and Interaction; G protein-coupled receptors [BR:ko04030];	40	|comp1018448_c0_seq1:FZD3|comp267113_c0_seq1:OLFR|comp272624_c0_seq1:OLFR|comp394179_c0_seq1:OLFR|comp398284_c0_seq1:OLFR|comp411277_c0_seq1::OLFR|comp417801_c0_seq1:GABBR2|comp483492_c0_seq1:OLFR|comp493061_c0_seq1:GNRHR|comp495323_c0_seq1:GPR116|comp501788_c0_seq1:OLFR|comp508053_c0_seq1:GPR109|comp528465_c0_seq1:OLFR|comp54448_c0_seq1:OLFR|comp54448_c0_seq2:OLFR|comp55144_c0_seq1:OLFR|comp5623…
Environmental Information Processing; Signaling Molecules and Interaction; GTP-binding proteins [BR:ko04031];	170	|comp10863_c0_seq1:RAS|comp12601_c0_seq1:RAS|comp15254_c0_seq1:RHO1|comp15254_c1_seq1:RAC1|comp16910_c0_seq1:ARF6|comp178648_c0_seq1:RAB1A|comp20515_c0_seq1:RAB1A|comp210085_c0_seq1:RAB7A|comp212611_c0_seq1:RHO1|comp226646_c0_seq1:RAS|comp227611_c0_seq1:RAB|comp22784_c0_seq1:RAC1|comp228195_c0_seq1:RHO1|comp244658_c0_seq1:RAB|comp264228_c0_seq1:GNB3|comp268520_c0_seq1:SAR1|comp273348_c0_seq1:RAB1…
Environmental Information Processing; Signaling Molecules and Interaction; Glycan bindng proteins [BR:ko04091];	28	|comp17376_c0_seq1:CALR|comp209860_c0_seq1:CALR|comp22825_c0_seq1:CALR|comp345196_c0_seq1:CALR|comp353895_c0_seq1:CALR|comp395089_c0_seq1:M6PR|comp446031_c0_seq1:MRC|comp47547_c0_seq1:OS9|comp481433_c0_seq1:CANX|comp489373_c0_seq1:OS9|comp490926_c0_seq1:MRC|comp511516_c0_seq1:CALR|comp528380_c0_seq1:CALR|comp54579_c0_seq1:CALR|comp54579_c1_seq1:CALR|comp56132_c0_seq1:LMAN2, VIP36|comp565768_c0_se…
Environmental Information Processing; Signaling Molecules and Interaction; Ion channels [BR:ko04040];	63	|comp1009854_c0_seq1:GRIN2A|comp15946_c0_seq1:AQP7|comp276264_c0_seq1:PKD1|comp313015_c0_seq1:CNGF|comp313720_c0_seq1:GLP-F|comp395493_c0_seq1:CNGF|comp491041_c0_seq1:GRIF|comp526602_c0_seq1:GRIF|comp53684_c0_seq1:CNGF|comp56297_c0_seq1:CNGF|comp57395_c0_seq1:CNGF|comp57463_c0_seq1:GLP-F|comp584122_c0_seq1:PKD1L1|comp60089_c0_seq1:PIP|comp60989_c0_seq1:GLP-F|comp63325_c0_seq1:CNGF|comp63325_c2_se…
Environmental Information Processing; Signaling Molecules and Interaction; Neuroactive ligand-receptor interaction [PATH:ko04080];	17	|comp1009854_c0_seq1:GRIN2A|comp417801_c0_seq1:GABBR2|comp424440_c0_seq1:PLG|comp46055_c0_seq1:BZRP|comp46055_c0_seq2:BZRP|comp484419_c0_seq1:COPA|comp484434_c0_seq1:PLG|comp493061_c0_seq1:GNRHR|comp56236_c0_seq1:DRD5|comp59675_c0_seq1:BZRP|comp641837_c0_seq1:COPA|comp656808_c0_seq1:HTR1|comp699623_c0_seq1:GZMA|comp71959_c0_seq1:PRSS|comp728179_c0_seq1:HTR7|comp75092_c0_seq1:COPA|comp970220_c0_se…
Environmental Information Processing; Signaling Molecules and Interaction; Nuclear receptors [BR:ko03310];	1	|comp785091_c0_seq1:NR3A1, ESR1|
>4. Cellular Processes
Cellular Processes; Cell Communication; Adherens junction [PATH:ko04520];	65	|comp10780_c0_seq1:CSNK2B|comp15254_c1_seq1:RAC1|comp224953_c0_seq1:ACTB_G1|comp22784_c0_seq1:RAC1|comp246273_c0_seq1:CSNK2A|comp301787_c0_seq1:CDC42|comp412483_c0_seq1:RAC1|comp418863_c0_seq1:CSNK2A|comp448421_c0_seq1:RAC1|comp464264_c0_seq1:RAC1|comp47243_c0_seq1:ACTB_G1|comp47244_c0_seq1:CSNK2A|comp486295_c0_seq1:RAC1|comp488825_c0_seq1::ERK1_2|comp492062_c0_seq1:ERK1_2|comp50238_c1_seq1:EP300…
Cellular Processes; Cell Communication; Focal adhesion [PATH:ko04510];	82	|comp15254_c1_seq1:RAC1|comp224953_c0_seq1:ACTB_G1|comp22784_c0_seq1:RAC1|comp28749_c0_seq1:FLNA|comp301787_c0_seq1:CDC42|comp343738_c0_seq1:RAP1A|comp36047_c0_seq1:PDPK1|comp410863_c0_seq1:PDPK1|comp412483_c0_seq1:RAC1|comp425143_c0_seq1:PAK1|comp448421_c0_seq1:RAC1|comp464264_c0_seq1:RAC1|comp47243_c0_seq1:ACTB_G1|comp480157_c0_seq1:MYL12|comp485943_c0_seq1:FLNA|comp486295_c0_seq1:RAC1|comp4888…
Cellular Processes; Cell Communication; Gap junction [PATH:ko04540];	82	|comp27330_c1_seq1:MAPK7, ERK5|comp280521_c0_seq1:TUBB|comp287580_c0_seq1:TUBA|comp294189_c0_seq1:TUBB|comp304036_c0_seq1:TUBB|comp311034_c0_seq1:TUBB|comp317510_c0_seq1:TUBA|comp409951_c0_seq1:TUBB|comp422838_c0_seq1:MAPK7, ERK5|comp46674_c0_seq1:KRAS, KRAS2|comp477919_c0_seq1:TUBB|comp483506_c0_seq1:TUBA|comp488825_c0_seq1::ERK1_2|comp492062_c0_seq1:ERK1_2|comp49404_c0_seq1:TUBA|comp49747_c0_se…
Cellular Processes; Cell Communication; Tight junction [PATH:ko04530];	78	|comp10780_c0_seq1:CSNK2B|comp10989_c0_seq1:PPP2C|comp224953_c0_seq1:ACTB_G1|comp246273_c0_seq1:CSNK2A|comp276983_c0_seq1:PPP2R1|comp301787_c0_seq1:CDC42|comp398175_c0_seq1:PPP2R1|comp400295_c0_seq1:MYH|comp400452_c0_seq1:PPP2R1|comp401022_c0_seq1:PPP2R1|comp418863_c0_seq1:CSNK2A|comp46674_c0_seq1:KRAS, KRAS2|comp47243_c0_seq1:ACTB_G1|comp47244_c0_seq1:CSNK2A|comp480157_c0_seq1:MYL12|comp493537_c…
Cellular Processes; Cell Growth and Death; Apoptosis [PATH:ko04210];	34	|comp12434_c0_seq1:CYC|comp219826_c0_seq1:PPP3R, CNB|comp223624_c0_seq1:ATM, TEL1|comp242726_c0_seq1:ATM, TEL1|comp250321_c0_seq1:CYC|comp318967_c0_seq1:ATM, TEL1|comp335657_c0_seq1:PPP3R, CNB|comp351092_c0_seq1:PRKAR|comp404988_c0_seq1:E3.1.30.-|comp410429_c0_seq1:ATM, TEL1|comp49507_c0_seq1:PRKAR|comp49639_c0_seq1:ATM, TEL1|comp49644_c0_seq1:ATM, TEL1|comp49851_c0_seq1:ATM, TEL1|comp50225_c0_se…
Cellular Processes; Cell Growth and Death; Cell cycle - Caulobacter [PATH:ko04112];	32	|comp121816_c0_seq1:E3.4.21.53, lon|comp235246_c0_seq1:ftsZ|comp273992_c0_seq1:dnaB|comp298911_c0_seq1:ftsZ|comp347822_c0_seq1:dnaB|comp395154_c0_seq1:dnaB|comp485905_c0_seq1:ftsW, spoVE|comp507173_c0_seq1:E3.4.21.53, lon|comp60739_c0_seq1:clpP, CLPP|comp62427_c0_seq1:clpP, CLPP|comp62875_c0_seq1:clpP, CLPP|comp63157_c0_seq1:clpP, CLPP|comp648227_c0_seq1:clpP, CLPP|comp65191_c0_seq1:ftsZ|comp6603…
Cellular Processes; Cell Growth and Death; Cell cycle - yeast [PATH:ko04111];	194	|comp10989_c0_seq1:PPP2C|comp174811_c0_seq1:CDC45|comp188672_c0_seq1:SMC2|comp191615_c0_seq1:YCS4, CNAP1, CAPD2|comp215087_c0_seq1:CUL1, CDC53|comp218753_c0_seq1:TTK, MPS1|comp224292_c0_seq1:MOB1|comp237300_c0_seq1:RBX1, ROC1|comp242614_c0_seq1:SCC1, MCD1, RAD21|comp249283_c0_seq1:BUB3|comp264549_c0_seq1:TTK, MPS1|comp27302_c0_seq1:APC3, CDC27|comp276983_c0_seq1:PPP2R1|comp28438_c0_seq1:SKP1, CBF…
Cellular Processes; Cell Growth and Death; Cell cycle [PATH:ko04110];	224	|comp14117_c0_seq1:HDAC1_2|comp17051_c0_seq1:YWHA|comp174811_c0_seq1:CDC45|comp209193_c0_seq1:YWHA|comp214630_c0_seq1:YWHA|comp215087_c0_seq1:CUL1, CDC53|comp218753_c0_seq1:TTK, MPS1|comp223624_c0_seq1:ATM, TEL1|comp237300_c0_seq1:RBX1, ROC1|comp242614_c0_seq1:SCC1, MCD1, RAD21|comp242726_c0_seq1:ATM, TEL1|comp249283_c0_seq1:BUB3|comp264549_c0_seq1:TTK, MPS1|comp27302_c0_seq1:APC3, CDC27|comp2843…
Cellular Processes; Cell Growth and Death; Meiosis - yeast [PATH:ko04113];	148	|comp10989_c0_seq1:PPP2C|comp174811_c0_seq1:CDC45|comp244668_c0_seq1:SPO11|comp27302_c0_seq1:APC3, CDC27|comp276983_c0_seq1:PPP2R1|comp334746_c0_seq1:SOK2|comp345646_c0_seq1:APC1|comp349358_c0_seq1:CDC45|comp350129_c0_seq1:APC1|comp357329_c0_seq1:CDC45|comp398175_c0_seq1:PPP2R1|comp400452_c0_seq1:PPP2R1|comp401022_c0_seq1:PPP2R1|comp409779_c0_seq1:APC1|comp48081_c0_seq1:HXT|comp48081_c1_seq1:HXT|…
Cellular Processes; Cell Growth and Death; Oocyte meiosis [PATH:ko04114];	214	|comp10989_c0_seq1:PPP2C|comp138592_c0_seq1:CALM|comp17051_c0_seq1:YWHA|comp19923_c0_seq1:CALM|comp201114_c0_seq1:STAG3|comp209193_c0_seq1:YWHA|comp214630_c0_seq1:YWHA|comp215087_c0_seq1:CUL1, CDC53|comp219826_c0_seq1:PPP3R, CNB|comp237300_c0_seq1:RBX1, ROC1|comp244426_c0_seq1:CALM|comp27302_c0_seq1:APC3, CDC27|comp276983_c0_seq1:PPP2R1|comp28438_c0_seq1:SKP1, CBF3D|comp333870_c0_seq1:SKP1, CBF3D…
Cellular Processes; Cell Growth and Death; p53 signaling pathway [PATH:ko04115];	75	|comp12434_c0_seq1:CYC|comp223624_c0_seq1:ATM, TEL1|comp242726_c0_seq1:ATM, TEL1|comp250321_c0_seq1:CYC|comp300730_c0_seq1:ATR|comp3077_c0_seq1:ATR|comp318967_c0_seq1:ATM, TEL1|comp410429_c0_seq1:ATM, TEL1|comp48865_c0_seq1:ATR|comp49639_c0_seq1:ATM, TEL1|comp49644_c0_seq1:ATM, TEL1|comp49851_c0_seq1:ATM, TEL1|comp50225_c0_seq1:ATM, TEL1|comp52241_c0_seq1:SIAH1|comp54617_c0_seq1:CYC|comp54768_c0_…
Cellular Processes; Cell Motility; Bacterial chemotaxis [PATH:ko02030];	24	|comp10548_c1_seq1:cheA|comp1063272_c0_seq1:motB|comp10716_c1_seq1:mcp|comp11419_c0_seq1:cheW|comp159516_c0_seq1:mcp|comp28611_c0_seq1:cheW|comp335111_c0_seq1:cheY|comp395147_c0_seq1:tsr|comp397317_c0_seq1:cheA|comp420971_c0_seq1:fliG|comp426009_c0_seq1:cheBR|comp444013_c0_seq1:cheB|comp48076_c1_seq1:cheY|comp488293_c0_seq1:fliNY, fliN|comp508972_c0_seq1:cheB|comp516039_c0_seq1:cheY|comp538936_c0…
Cellular Processes; Cell Motility; Bacterial motility proteins [BR:ko02035];	73	|comp10548_c1_seq1:cheA|comp10564_c1_seq1:flgE|comp1063272_c0_seq1:motB|comp10716_c1_seq1:mcp|comp11222_c0_seq1:pilL:chpA|comp11222_c1_seq1:pilL:chpA|comp11419_c0_seq1:cheW|comp141899_c0_seq1:pilI|comp159516_c0_seq1:mcp|comp16234_c0_seq1:pilH|comp179029_c0_seq1:pilT|comp19197_c0_seq1:pilU|comp253282_c0_seq1:pilH|comp268210_c0_seq1:flgE|comp28611_c0_seq1:cheW|comp294292_c0_seq1:pilA|comp30085_c0_s…
Cellular Processes; Cell Motility; Cytoskeleton proteins [BR:ko04812];	256	|comp10301_c0_seq1:PFN|comp10578_c0_seq1:CAPZB|comp10578_c1_seq1:CAPZB|comp10594_c0_seq1:CFL|comp11231_c0_seq1:ARPC1A_B|comp11351_c0_seq1:mreB|comp149702_c0_seq1:CFL|comp153783_c0_seq1:PFN|comp160111_c0_seq1:ARPC3|comp16453_c0_seq1:ARPC2|comp164682_c0_seq1:ARPC4|comp16696_c0_seq1:CFL|comp178792_c0_seq1:CFL|comp198855_c0_seq1:PFN|comp209657_c0_seq1:ARPC1A_B|comp217989_c0_seq1:KIF15|comp224798_c0_s…
Cellular Processes; Cell Motility; Flagellar assembly [PATH:ko02040];	13	|comp10564_c1_seq1:flgE|comp1063272_c0_seq1:motB|comp268210_c0_seq1:flgE|comp316266_c0_seq1:fliK|comp406252_c0_seq1:fliC|comp420971_c0_seq1:fliG|comp488293_c0_seq1:fliNY, fliN|comp54676_c1_seq1:fliD|comp547701_c0_seq1:fliI|comp657146_c0_seq1:fliR|comp657155_c0_seq1:motA|comp669413_c0_seq1:fliP|comp671851_c0_seq1:flgF|
Cellular Processes; Cell Motility; Regulation of actin cytoskeleton [PATH:ko04810];	174	|comp10301_c0_seq1:PFN|comp10594_c0_seq1:CFL|comp11231_c0_seq1:ARPC1A_B|comp149702_c0_seq1:CFL|comp15254_c1_seq1:RAC1|comp153783_c0_seq1:PFN|comp160111_c0_seq1:ARPC3|comp16453_c0_seq1:ARPC2|comp164682_c0_seq1:ARPC4|comp16696_c0_seq1:CFL|comp178792_c0_seq1:CFL|comp198855_c0_seq1:PFN|comp209657_c0_seq1:ARPC1A_B|comp224798_c0_seq1:PFN|comp224953_c0_seq1:ACTB_G1|comp22784_c0_seq1:RAC1|comp228435_c0_s…
Cellular Processes; Transport and Catabolism; Endocytosis [PATH:ko04144];	197	|comp1028412_c0_seq1:TRAF6|comp10740_c0_seq1:HSPA1_8|comp1290_c0_seq1:EPN|comp16910_c0_seq1:ARF6|comp172058_c0_seq1:CLTC|comp210085_c0_seq1:RAB7A|comp212560_c0_seq1:CLTC|comp229807_c0_seq1:HSPA1_8|comp231_c0_seq1:HSPA1_8|comp242365_c0_seq1:HSPA1_8|comp266300_c0_seq1:HSPA1_8|comp273674_c0_seq1:RAB7A|comp276418_c0_seq1:HSPA1_8|comp282600_c0_seq1:HSPA1_8|comp301787_c0_seq1:CDC42|comp344756_c0_seq1:M…
Cellular Processes; Transport and Catabolism; Lysosome [PATH:ko04142];	200	|comp10875_c0_seq1:TPP1, CLN2|comp11076_c0_seq1:CTSB|comp11666_c0_seq1:NAGLU|comp16570_c0_seq1:ATPeVPL, ATP6L|comp172058_c0_seq1:CLTC|comp17412_c0_seq1:CTSD|comp190441_c0_seq1:ATPeVPL, ATP6L|comp20838_c0_seq1:HEXA_B|comp212560_c0_seq1:CLTC|comp215723_c0_seq1:CTSL|comp264287_c0_seq1:LGMN|comp29459_c0_seq1:TPP1, CLN2|comp2962_c0_seq1:ATPeVI, ATP6N1A|comp297150_c0_seq1:ATPeVPL, ATP6L|comp297969_c0_s…
Cellular Processes; Transport and Catabolism; Peroxisome [PATH:ko04146];	227	|comp10501_c0_seq1:E1.15.1.1A, sodA, sodB, SOD2|comp12268_c0_seq1:E1.15.1.1C, sodC, SOD1|comp139717_c0_seq1:E1.15.1.1A, sodA, sodB, SOD2|comp148583_c0_seq1:E1.3.3.6, ACOX1, ACOX3|comp165200_c0_seq1:IDH1, IDH2, icd|comp17157_c0_seq1:SCP2, SCPX|comp17157_c0_seq2:SCP2, SCPX|comp17219_c0_seq1:E1.15.1.1A, sodA, sodB, SOD2|comp1921_c0_seq1:ABCD2, ALDL1|comp21338_c0_seq1:PXMP4, PMP24|comp21515_c0_seq1:k…
Cellular Processes; Transport and Catabolism; Phagosome [PATH:ko04145];	280	|comp10360_c0_seq1:ATPeVD, ATP6M|comp10360_c1_seq1:ATPeVD, ATP6M|comp1066026_c0_seq1:SEC61G, SSS1, secE|comp10700_c0_seq1:ATPeVA, ATP6A1|comp15254_c1_seq1:RAC1|comp15649_c0_seq1:SEC61A|comp16570_c0_seq1:ATPeVPL, ATP6L|comp17376_c0_seq1:CALR|comp190441_c0_seq1:ATPeVPL, ATP6L|comp19807_c0_seq1:ATPeVB, ATP6B1|comp209860_c0_seq1:CALR|comp210085_c0_seq1:RAB7A|comp21318_c0_seq1:ATPeVB, ATP6B1|comp21572…
Cellular Processes; Transport and Catabolism; Regulation of autophagy [PATH:ko04140];	41	|comp10385_c0_seq1:ATG4|comp14427_c0_seq1:ATG3|comp49953_c0_seq1:PIK3C3, VPS34|comp50806_c0_seq1:GABARAP, ATG8, LC3|comp525814_c0_seq1:ULK, ATG1|comp533597_c0_seq1:GABARAP, ATG8, LC3|comp54370_c0_seq1:ATG3|comp56364_c0_seq1:GABARAP, ATG8, LC3|comp57810_c0_seq1:GABARAP, ATG8, LC3|comp57858_c1_seq1:GABARAP, ATG8, LC3|comp58887_c0_seq1:ATG4|comp62017_c0_seq1:GABARAP, ATG8, LC3|comp63604_c0_seq1:GABA…
