# Supplementary material for: Mongolian Almond (Prunus mongolica Maxim): The Morpho-Physiological, Biochemical and Transcriptomic Response to Drought Stress
Source: PLoS One. 2015 Apr 20;10(4):e0124442. doi: 10.1371/journal.pone.0124442 (PMC4404049; doi:10.1371/journal.pone.0124442)
Supplement: S5 Table — Folda: Fold change (DS/WW) in transcript expression measured through RNA-seq. Foldb: Fold change (DS/WW) in transcript expression measured through qRT-PCR. “—” indicates not detected in the qRT-PCR analysis. (XLSX) [file pone.0124442.s008.xlsx]

## Sheet: Sheet1
Sub-family	Transcripts	TPM		Ratio		Mark
		DS	WW	Fold a	Fold b
PIPs	comp7554_c0_seq1	0.139	0	1.139	——
	comp15946_c0_seq1	0.052	0.097	0.959	——
	comp18776_c0_seq1	0.035	0.113	0.93	——
	comp47265_c0_seq1	548.994	1241.69	0.443	0.411	Down
	comp53826_c0_seq1	5.162	3.846	1.272	——
	comp60089_c0_seq1	1218.48	1304.48	0.934	0.665
	comp60127_c0_seq1	845.852	998.613	0.847	0.732
	comp65754_c0_seq1	8.447	6.438	1.27	——
	comp65754_c1_seq1	14.687	10.413	1.375	1.256
	comp68186_c0_seq1	78.008	122.201	0.641	0.588
	comp68186_c2_seq1	237.379	363.305	0.654	0.603
	comp68982_c0_seq1	609.864	904.431	0.675	0.723
	comp68992_c0_seq1	436.866	524.019	0.834	0.934
	comp68992_c1_seq1	111.867	127.4	0.879	——
	comp228055_c0_seq1	0.278	0.032	1.238	——
	comp432992_c0_seq1	0.052	0.097	0.959	——
TIPs	comp50977_c0_seq1	0.313	0.016	1.292	——
	comp60760_c0_seq1	0.747	0.032	1.693	——
	comp62502_c0_seq1	41.837	92.508	0.458	0.324	Down
	comp64456_c0_seq1	352.479	644.53	0.548	0.578
	comp64562_c0_seq1	592.552	1000.3	0.593	0.412
	comp67635_c1_seq1	41.907	7.709	4.927	3.965	Up
	comp67635_c0_seq1	13.175	2.591	3.947	2.015	Up
	comp70178_c0_seq1	12.706	28.615	0.463	0.632
	comp75231_c2_seq1	0.991	2.929	0.507	——
NIPs	comp33131_c0_seq1	0.07	0.016	1.053	——
	comp66107_c0_seq1	11.854	13.245	0.902	0.784
	comp69272_c1_seq1	0.765	1.867	0.616	——
	comp69272_c1_seq2	1.269	0.756	1.292	——
	comp69272_c1_seq3	0.852	1.11	0.877	——
	comp69272_c1_seq4	1.182	1.513	0.868	——
	comp69272_c1_seq5	1.095	1.722	0.77	——
	comp69272_c1_seq6	1.182	0.966	1.11	——
	comp70470_c0_seq1	1.06	4.86	0.352	0.153	Down
	comp70470_c0_seq2	1.373	5.987	0.34	0.229	Down
	comp73232_c0_seq1	1.686	3.686	0.573	——
	comp73232_c0_seq3	1.477	3.203	0.589	——
SIPs	comp64199_c0_seq1	127.25	151.299	0.842	0.702
	comp67247_c0_seq1	13.471	17.011	0.803	0.996
	comp73412_c0_seq1	9.369	13.052	0.738	0.552
	comp73412_c0_seq2	8.812	12.328	0.736	0.667
XIPs	comp57819_c0_seq1	0.365	1.078	0.657	——
